# Supplementary material for: Global Genetic Variation in Circulating 25-Hydroxyvitamin D: A Systematic Review of GWAS Evidence Across Different Ancestral Groups
Source: Nutrients. 2026 Jun 24;18(13):2052. doi: 10.3390/nu18132052 (PMC13363548; doi:10.3390/nu18132052)
Supplement: Supplementary file 1 [file nutrients-18-02052-s001.zip]

Archive with 1 entries (1 files):
- nutrients-4366668-supplementary.xlsx
