# Supplementary material for: Global Genetic Variation in Circulating 25-Hydroxyvitamin D: A Systematic Review of GWAS Evidence Across Different Ancestral Groups
Source: Nutrients. 2026 Jun 24;18(13):2052. doi: 10.3390/nu18132052 (PMC13363548; doi:10.3390/nu18132052)
Supplement: Supplementary file 1 [file nutrients-18-02052-s001.zip › nutrients-4366668-supplementary.xlsx]

## Sheet: Table S1_PubMed search algorith
Search number	Query	Search Details	Results
1	Type of study (GWAS)	"genome-wide association"[Title/Abstract] OR "genomewide association"[Title/Abstract] OR GWAS[Title/Abstract]	95038
2	Outcome (circulating vitamin D)	"calcifediol"[MeSH Terms] OR "25-hydroxyvitamin D"[Title/Abstract] OR "25(OH)D"[Title/Abstract] OR "25-OH-D"[Title/Abstract] OR "25OHD"[Title/Abstract] OR vitamin D[Title/Abstract]	67004
3	(#1) AND (#2)		552

## Sheet: Table S2_GWAS qualityassessment
Reference	Study Limitations	Analysis n	Adequately Powered Scenarios*
Kim et al., 2021	• Limited functional Interpretation • Unclear Data Transformation • Phenotype/analysis scale limits direct effect-size comparability	7590	• Strong effect-low frequency variant • Strong effect-high frequency variant
Palmer et al., 2021	• Very Small Sample Size • Lack of Replication • Lack of independent replication • Limited precision of effect estimates	697	None
Revez et al., 2020	No major limitations identified	417580	• Weak effect-low frequency variant (borderline) • Moderate effect-low frequency variant • Strong effect-low frequency variant • Weak effect-high frequency variant • Moderate effect-high frequency variant • Strong effect-high frequency variant
Manousaki et al., 2020	No major limitations identified	443734	• Weak effect-low frequency variant (borderline) • Moderate effect-low frequency variant • Strong effect-low frequency variant • Weak effect-high frequency variant • Moderate effect-high frequency variant • Strong effect-high frequency variant
O'Brien et al., 2018	• Limited sample size • Limited representation of non-European ancestry groups in a trans-ethnic analysis • Incomplete haplotype/genomic coverage • Potential winner’s-curse inflation • Limited fine-mapping resolution	3363	• Strong effect-high frequency variant
Hong et al., 2018 (African American)	• Modest ancestry-specific sample size • Limited power for weak-effect variants • Cohort and ancestry heterogeneity • Heterogeneity in assay, genotyping, and imputation approaches • Limited functional interpretation	8541	• Strong effect-low frequency variant • Strong effect-high frequency variant
Hong et al., 2018 (Hispanic)	• Modest ancestry-specific sample size • Limited power for weak-effect variants • Cohort and ancestry heterogeneity • Heterogeneity in assay, genotyping, and imputation approaches • Limited functional interpretation	3485	• Strong effect-high frequency variant
Hong et al., 2018 (European)	• Cohort heterogeneity across contributing studies • Heterogeneity in assay, genotyping, and imputation approaches • Limited functional interpretation	16124	• Strong effect-low frequency variant • Moderate effect-high frequency variant • Strong effect-high frequency variant
Hendi et al., 2023	• Limited sample size for GWAS discovery • Restriction to common-variant analysis • Single-cohort Qatar Biobank design • Limited replication outside Qatar Biobank • Limited transferability beyond the studied Qatari population • Limited functional interpretation/fine-mapping resolution	6047	• Strong effect-low frequency variant • Strong effect-high frequency variant
Wang et al., 2010	• Excluded rare variants • Limited coverage of rare and low-frequency variants • Older genotyping/imputation coverage compared with later GWAS • • Consortium-level heterogeneity in phenotype measurement and covariate adjustment • Limited effect-size reporting for cross-study harmonisation	16125	• Strong effect-low frequency variant • Moderate effect-high frequency variant • Strong effect-high frequency variant
Jiang et al., 2018	• Consortium-level heterogeneity in phenotype measurement and covariate adjustment • Limited coverage of rare and poorly tagged variants • Not fully accounted for environmental confounding • Seasonality Effects	79366	• Moderate effect-low frequency variant • Strong effect-low frequency variant • Moderate effect-high frequency variant • Strong effect-high frequency variant
Sapkota et al., 2016	• Lack of seasonal data • Limited sample size • Lack of additional South Asian replication cohorts • Limited transferability beyond the studied Punjabi Sikh population • Assay method may limit comparability with LC-MS/MS-based studies • Limited functional interpretation	3538	• Strong effect-high frequency variant
Ahn et al., 2010	• Limited sample size • Older genotyping/imputation coverage compared with later GWAS • Phenotype transformation limits direct effect-size comparability • Heterogeneity across contributing cohorts • Limited functional interpretation	4501	• Strong effect-high frequency variant
Parlato et al., 2022	• Modest ancestry-specific sample size • Limited power for weak-effect variants • Broad African/Caribbean ancestry grouping may obscure within-group heterogeneity • Limited replication of ancestry-specific signals • Limited functional interpretation	6934	• Strong effect-low frequency variant • Strong effect-high frequency variant
Wang et al., 2023 (African)	• Smaller ancestry-specific sample size compared with European stratum	8306	• Strong effect-low frequency variant • Strong effect-high frequency variant
Wang et al., 2023 (South Asian)	• Smaller ancestry-specific sample size compared with European stratum	9983	• Strong effect-low frequency variant • Moderate effect-high frequency variant • Strong effect-high frequency variant
Wang et al., 2023 (European)	No major limitations identified	417580	• Weak effect-low frequency variant (borderline) • Moderate effect-low frequency variant • Strong effect-low frequency variant • Weak effect-high frequency variant • Moderate effect-high frequency variant • Strong effect-high frequency variant
Anderson et al., 2014	• Limited sample sizer • Lack of independent replication • Imputation-dependent variant coverage • Measurement/assay variability • Effect-size scale limits direct comparability with other GWAS	1813	• Strong effect-high frequency variant
Hendi et al., 2025	• Dichotomisation of 25OHD phenotype, with potential loss of statistical power • Single-cohort Qatar Biobank design • Limited replication outside Qatar Biobank • Limited transferability beyond the studied Qatari population • Limited functional interpretation/fine-mapping resolution	13652	• Strong effect-low frequency variant • Moderate effect-high frequency variant • Strong effect-high frequency variant
* Power adequacy was assessed across predefined combinations of variant frequency and expected effect size. The column lists only the scenarios for which the study met the prespecified power threshold; “none” indicates that the study did not meet the threshold under any assessed scenario. Studies meeting the threshold across a larger number of scenarios were considered more broadly powered for GW…

## Sheet: Table S3_all GWAS SNPs
SNPs associated with 25OHD levels	Chr	Gene	reference allele	alternative allele	minor allele	risk allele	minor allele frequency (dbSNP)	major allele frequency (dbSNP)	variant frequency	GWAS identified (reference)	N (sample / SNPs tested)	effect allele (study)	effect allele frequency (sample)	25(OH)D scale	effect size (beta or z-score)*	SE*	p-value*	Ancestry (specific population), country
rs6671730	1	PEX10	G	A	A	A	0.41617	0.58383	common (≥0.050)	Revez et al, 2020	417,580 / 8,806,780	G	0.565714	rank-based inverse-normal transformed	0.0147881	0.00201077	1.9172e-13	European (mainly British), UK
rs35408430	1	PADI1	C	T	T	T	0.3694	0.6306	common (≥0.050)	Revez et al, 2020	417,580 / 8,806,780	C	0.657806	rank-based inverse-normal transformed	0.0214952	0.00209979	1.35602e-24	European (mainly British), UK
1:27335529_GGAATGCAGT_G	1	FAM46B	GGAATGCAGT	G	G	G	n/a	n/a	n/a	Revez et al, 2020	417,580 / 8,806,780	GGAATGCAGT	0.977696	rank-based inverse-normal transformed	0.0405533	0.0067746	2.14958e-09	European (mainly British), UK
rs7522116	1	FOXO6	C	T	C	T	0.47563	0.52437	common (≥0.050)	Revez et al, 2020	417,580 / 8,806,780	C	0.433767	rank-based inverse-normal transformed	0.0134641	0.00202533	2.97395e-11	European (mainly British), UK
rs112943319 (merged into rs61467610)	1	AKR1A1	TATCT	TATCTGTATCT	TATCTGTATCT	TATCTGTATCT	0.46792	0.53208	common (≥0.050)	Revez et al, 2020	417,580 / 8,806,780	TATCTGTATCT	0.579454	rank-based inverse-normal transformed	-0.0115599	0.00204429	1.56095e-08	European (mainly British), UK
rs11591147	1	PCSK9	G	T	T	G	0.013682	0.986318	low frequency (0.010-0.049)	Revez et al, 2020	417,580 / 8,806,780	G	0.981959	rank-based inverse-normal transformed	-0.0450903	0.00747745	1.63787e-09	European (mainly British), UK
rs2131925	1	DOCK7	G	T	T	T	0.357	0.643	common (≥0.050)	Revez et al, 2020	417,580 / 8,806,780	G	0.356375	rank-based inverse-normal transformed	0.0229402	0.0020845	3.60982e-28	European (mainly British), UK
rs7528419	1	CELSR2	A	G	G	A	0.215204	0.784796	common (≥0.050)	Revez et al, 2020	417,580 / 8,806,780	A	0.775329	rank-based inverse-normal transformed	-0.0197401	0.00238729	1.35278e-16	European (mainly British), UK
						A				Manousaki et al, 2020	443,734 / 16,668,957	G	0.224958	standardized natural log-transformed	0.019031	0.002321	2.41e-16	European (white British), UK
rs140371183	1	HDHD1P2	A	G	G	Α	0.01853	0.98147	low frequency (0.010-0.049)	Revez et al, 2020	417,580 / 8,806,780	A	0.967821	rank-based inverse-normal transformed	-0.0870147	0.00565335	1.86062e-53	European (mainly British), UK
rs12123821	1	FLG-AS1, RP11-107M16.2	C	T	T	C	0.0383	0.9617	low frequency (0.010-0.049)	Revez et al, 2020	417,580 / 8,806,780	C	0.952473	rank-based inverse-normal transformed	-0.0785529	0.00467652	2.55417e-63	European (mainly British), UK
						C				Manousaki et al, 2020	443,734 / 16,668,957	T	0.04793	standardized natural log-transformed	0.074472	0.004583	2.25e-59	European (white British), UK
rs61816761	1	FLG-AS1,FLG	G	A	A	G	0.1511	0.8489	common (≥0.050)	Revez et al, 2020	417,580 / 8,806,780	G	0.984074	rank-based inverse-normal transformed	-0.12315	0.00804767	7.35008e-53	European (mainly British), UK
						G				Manousaki et al, 2020	443,734 / 16,668,957	A	0.023096	standardized natural log-transformed	0.125479	0.006905	8.57e-74	European (white British), UK
rs1933064	1	FLG-AS1	G	A	A	G	0.49133	0.50867	common (≥0.050)	Revez et al, 2020	417,580 / 8,806,780	G	0.53039	rank-based inverse-normal transformed	-0.015731	0.00203195	9.80003e-15	European (mainly British), UK
rs10908419	1	ADAR	G	A	A	A	0.42552	0.57448	common (≥0.050)	Revez et al, 2020	417,580 / 8,806,780	G	0.510067	rank-based inverse-normal transformed	0.012342	0.00199206	5.80647e-10	European (mainly British), UK
rs10908465	1	ASH1L	C	T	T	C	0.25791	0.74209	common (≥0.050)	Revez et al, 2020	417,580 / 8,806,780	C	0.732668	rank-based inverse-normal transformed	-0.0168816	0.00224924	6.12093e-14	European (mainly British), UK
rs867772	1	MTARC1	A	G	A	G	0.306451	0.693549	common (≥0.050)	Revez et al, 2020	417,580 / 8,806,780	A	0.315487	rank-based inverse-normal transformed	0.0146031	0.00215141	1.13945e-11	European (mainly British), UK
						G				Manousaki et al, 2020	443,734 / 16,668,957	G	0.681808	standardized natural log-transformed	-0.013838	0.002091	3.64e-11	European (white British), UK
rs6672758	1	GALNT2	C	T	C	T	0.26176	0.73824	common (≥0.050)	Revez et al, 2020	417,580 / 8,806,780	C	0.199128	rank-based inverse-normal transformed	-0.0175857	0.00250898	2.3985e-12	European (mainly British), UK
rs7604788	2	RP11-116D2.1	C	T	T	C	0.02709	0.97291	low frequency (0.010-0.049)	Revez et al, 2020	417,580 / 8,806,780	C	0.966567	rank-based inverse-normal transformed	-0.0336737	0.0055518	1.31653e-09	European (mainly British), UK
rs541041	2	APOB	G	A	G	A	0.192508	0.807492	common (≥0.050)	Revez et al, 2020	417,580 / 8,806,780	G	0.180761	rank-based inverse-normal transformed	0.0154585	0.00258635	2.27346e-09	European (mainly British), UK
rs1260326	2	GCKR	T	C	T	C	0.409271	0.590729	common (≥0.050)	Revez et al, 2020	417,580 / 8,806,780	T	0.393435	rank-based inverse-normal transformed	-0.0206128	0.00203644	4.41406e-24	European (mainly British), UK
rs727857	2	LINC01122	G	A	G	A	0.41435	0.58565	common (≥0.050)	Revez et al, 2020	417,580 / 8,806,780	G	0.388511	rank-based inverse-normal transformed	0.0140184	0.00206152	1.04597e-11	European (mainly British), UK
rs2710651	2	EHBP1	G	A	A	A	0.45762	0.54238	common (≥0.050)	Revez et al, 2020	417,580 / 8,806,780	G	0.471877	rank-based inverse-normal transformed	0.0114568	0.00199623	9.51145e-09	European (mainly British), UK
rs3849374	2	NPAS2, AC092168.2	G	C	C	C	0.28618	0.71382	common (≥0.050)	Revez et al, 2020	417,580 / 8,806,780	G	0.821971	rank-based inverse-normal transformed	0.0161021	0.00261564	7.45656e-10	European (mainly British), UK
rs7569755	2	HTR5BP	G	A	A	G	0.30412	0.69588	common (≥0.050)	Revez et al, 2020	417,580 / 8,806,780	G	0.70942	rank-based inverse-normal transformed	-0.01425	0.00221206	1.17941e-10	European (mainly British), UK
						G				Manousaki et al, 2020	443,734 / 16,668,957	A	0.292374	standardized natural log-transformed	0.013923	0.002142	8.03e-11	European (white British), UK
rs1047891	2	CPS1	CPS1	C	A	A	0.318855	0.681145	common (≥0.050)	Revez et al, 2020	417,580 / 8,806,780	A	0.316449	rank-based inverse-normal transformed	-0.014168	0.002088	1.16e-11	European (mainly British), UK
						A				Manousaki et al, 2020	443,734 / 16,668,957	A	0.316449	standardized natural log-transformed	-0.014168	0.002088	1.16e-11	European (white British), UK
rs2012736	2	UGT1A gene cluster	C	A	A	A	0.07025	0.92975	common (≥0.050)	Revez et al, 2020	417,580 / 8,806,780	C	0.919186	rank-based inverse-normal transformed	0.0483073	0.00366555	1.1633e-39	European (mainly British), UK
rs10642047	3	AC144521.1	A	ATTTC	A	ATTTC	0.26212	0.73788	common (≥0.050)	Revez et al, 2020	417,580 / 8,806,780	A	0.28438	rank-based inverse-normal transformed	0.0124079	0.0022155	2.13739e-08	European (mainly British), UK
3:49981907_CTT_C	3	RBM6	CTT	C	C	CTT	n/a	n/a	n/a	Revez et al, 2020	417,580 / 8,806,780	CTT	0.562569	rank-based inverse-normal transformed	-0.0140407	0.00201339	3.08797e-12	European (mainly British), UK
rs6782190	3	CADM2	G	A	G	A	0.37983	0.62017	common (≥0.050)	Revez et al, 2020	417,580 / 8,806,780	G	0.352488	rank-based inverse-normal transformed	0.0172156	0.00208415	1.45368e-16	European (mainly British), UK
rs11458206	3	RNU6-232P	T	TG	TG	T	0.3358	0.6642	common (≥0.050)	Revez et al, 2020	417,580 / 8,806,780	T	0.727909	rank-based inverse-normal transformed	-0.0138401	0.00226747	1.036e-09	European (mainly British), UK
rs9861009	3	RP11-271K21.11	T	C	T	C	0.27268	0.72732	common (≥0.050)	Revez et al, 2020	417,580 / 8,806,780	T	0.272485	rank-based inverse-normal transformed	-0.0140213	0.00225294	4.86009e-10	European (mainly British), UK
rs78649910	4	DOK7	T	A	A	A	0.12663	0.87337	common (≥0.050)	Revez et al, 2020	417,580 / 8,806,780	T	0.893821	rank-based inverse-normal transformed	0.0211949	0.00325203	7.15189e-11	European (mainly British), UK
						A				Manousaki et al, 2020	443,734 / 16,668,957	A	0.110004	standardized natural log-transformed	-0.018331	0.003122	4.32e-09	European (white British), UK
rs4364259	4	RP11-442P12.1	G	A	A	G	0.19269	0.80731	common (≥0.050)	Revez et al, 2020	417,580 / 8,806,780	G	0.797852	rank-based inverse-normal transformed	-0.0159119	0.00250595	2.15808e-10	European (mainly British), UK
rs4616820	4	REST	C	T	T	T	0.48475	0.51525	common (≥0.050)	Revez et al, 2020	417,580 / 8,806,780	C	0.535046	rank-based inverse-normal transformed	0.012286	0.00201755	1.13219e-09	European (mainly British), UK
rs35057908	4	UGT2B29P	A	T	T	A	0.39088	0.60912	common (≥0.050)	Revez et al, 2020	417,580 / 8,806,780	A	0.568691	rank-based inverse-normal transformed	-0.0110085	0.00202343	5.3127e-08	European (mainly British), UK
rs368637654	4	RP11-1267H10.4	G	GT	GT	GT	0.05358	0.94642	common (≥0.050)	Revez et al, 2020	417,580 / 8,806,780	G	0.855618	rank-based inverse-normal transformed	0.0218915	0.00283427	1.1286e-14	European (mainly British), UK
rs34407256	4	UGT2B7	A	AT	AT	AT	0.3125	0.6875	common (≥0.050)	Revez et al, 2020	417,580 / 8,806,780	A	0.52465	rank-based inverse-normal transformed	0.031817	0.00200292	8.01042e-57	European (mainly British), UK
rs705117	4	GC	C	T	C	T	0.177852	0.822148	common (≥0.050)	Revez et al, 2020	417,580 / 8,806,780	C	0.1477	rank-based inverse-normal transformed	0.0334179	0.00280601	1.05733e-32	European (mainly British), UK
						T				Manousaki et al, 2020	443,734 / 16,668,957	T	0.849453	standardized natural log-transformed	-0.034494	0.002734	1.71e-36	European (white British), UK
rs11723621	4	GC	G	A	G	G	0.25098	0.74902	common (≥0.050)	Manousaki et al, 2020	443,734 / 16,668,957	G	0.291123	standardized natural log-transformed	-0.18693	0.002121	2.903E-1689	European (white British), UK
										Kim et al, 2021	7,590 / 1,695,891	G	0.29	raw	1.28	n/a	1.08e-32	East Asian (Korean), South Korea
										Hendi et al, 2023	6,047 / 7,880,618	G	0.1852	rank-based inverse-normal transformed	-0.1257	0.022	1.93e-08	Middle Eastern (Qatari), Qatar
rs1352846	4	GC	A	G	G	G	0.25352	0.74648	common (≥0.050)	Revez et al, 2020	417,580 / 8,806,780	A	0.708567	rank-based inverse-normal transformed	0.193471	0.00219074	0	European (mainly British), UK
						G				Wang et al, 2023	8306 / 50357912	G	0.0874067	rank-based inverse-normal transformed	-0.174287	0.0260182	2.10301e-11	African descent (British African and Carribean), UK
rs139148694 (merged into rs6148515)	4	RP11-545L5.1	TG	TGCTTTTATCAATG	TG	TGCTTTTATCAATG	0.3786	0.6214	common (≥0.050)	Revez et al, 2020	417,580 / 8,806,780	G	0.275492	rank-based inverse-normal transformed	0.0540715	0.00224089	1.2265e-128	European (mainly British), UK
rs11732896	4	HSD17B11	G	A	A	A	0.31869	0.68131	common (≥0.050)	Revez et al, 2020	417,580 / 8,806,780	G	0.701209	rank-based inverse-normal transformed	0.0160047	0.00217341	1.78659e-13	European (mainly British), UK
rs28364331	4	RP11-696N14.1, ADH1A	A	G	G	A	0.01253	0.98747	low frequency (0.010-0.049)	Revez et al, 2020	417,580 / 8,806,780	A	0.981914	rank-based inverse-normal transformed	-0.068614	0.00747169	4.18479e-20	European (mainly British), UK
						A				Manousaki et al, 2020	443,734 / 16,668,957	G	0.018845	standardized natural log-transformed	0.061386	0.007186	1.31e-17	European (white British), UK
rs1229984	4	ADH1A	C	T	T	C	0.04882	0.95118	low frequency (0.010-0.049)	Revez et al, 2020	417,580 / 8,806,780	C	0.973099	rank-based inverse-normal transformed	-0.046854	0.006481	4.85e-13	European (mainly British), UK
						T				Manousaki et al, 2020	443,734 / 16,668,957	C	0.0248886	standardized natural log-transformed	0.0450574	0.00637113	1.52584e-12	European (white British), UK
rs10070734	5	LINC00461	T	C	T	T	0.4304	0.5696	common (≥0.050)	Revez et al, 2020	417,580 / 8,806,780	T	0.290469	rank-based inverse-normal transformed	-0.0132137	0.00219753	1.82146e-09	European (mainly British), UK
rs31612	5	AC012603.1	T	C	C	C	0.19799	0.80201	common (≥0.050)	Revez et al, 2020	417,580 / 8,806,780	T	0.825562	rank-based inverse-normal transformed	0.014528	0.00264902	4.15128e-08	European (mainly British), UK
5:148116332_GA_G	5	HTR4	GA	G	G	GA	n/a	n/a	n/a	Revez et al, 2020	417,580 / 8,806,780	GA	0.609312	rank-based inverse-normal transformed	-0.0115707	0.00208162	2.72092e-08	European (mainly British), UK
rs72834856	6	RP1-209A6.1	T	G	G	G	0.05809	0.94191	common (≥0.050)	Revez et al, 2020	417,580 / 8,806,780	T	0.927936	rank-based inverse-normal transformed	0.0249871	0.00385103	8.67412e-11	European (mainly British), UK
rs78151190	6	LRRC16A	A	C	C	C	0.1003	0.8997	common (≥0.050)	Revez et al, 2020	417,580 / 8,806,780	A	0.871284	rank-based inverse-normal transformed	0.0168754	0.00297406	1.39341e-08	European (mainly British), UK
rs28374650	6	HLA-DQB1	C	T	T	T	0.27411	0.72589	common (≥0.050)	Revez et al, 2020	417,580 / 8,806,780	C	0.756438	rank-based inverse-normal transformed	0.0135623	0.00232502	5.43753e-09	European (mainly British), UK
rs9476310	6	RP11-325M4.2	C	T	C	C	0.496888	0.503112	common (≥0.050)	Revez et al, 2020	417,580 / 8,806,780	C	0.488637	rank-based inverse-normal transformed	-0.0117571	0.00200093	4.20761e-09	European (mainly British), UK
rs9490317	6	RNU4-76P	T	C	C	T	0.40821	0.59179	common (≥0.050)	Revez et al, 2020	417,580 / 8,806,780	T	0.554106	rank-based inverse-normal transformed	-0.011051	0.00201182	3.95082e-08	European (mainly British), UK
rs2248551	6	MED23	G	A	A	A	0.11701	0.88299	common (≥0.050)	Revez et al, 2020	417,580 / 8,806,780	G	0.834778	rank-based inverse-normal transformed	0.0233623	0.0026823	3.04408e-18	European (mainly British), UK
rs10085881	7	D H11	T	C	C	C	0.24602	0.75398	common (≥0.050)	Revez et al, 2020	417,580 / 8,806,780	T	0.717815	rank-based inverse-normal transformed	0.0145575	0.00223829	7.82905e-11	European (mainly British), UK
rs7784802	7	ZNF680	A	T	T	T	0.3361	0.6639	common (≥0.050)	Revez et al, 2020	417,580 / 8,806,780	A	0.639009	rank-based inverse-normal transformed	-0.0138131	0.00207209	2.62396e-11	European (mainly British), UK
rs75741381	7	VGF	C	G	G	G	0.19254	0.80746	common (≥0.050)	Revez et al, 2020	417,580 / 8,806,780	C	0.852362	rank-based inverse-normal transformed	0.0166065	0.00282521	4.15328e-09	European (mainly British), UK
rs6966728	7	LINC01004	C	T	T	T	0.46642	0.53358	common (≥0.050)	Revez et al, 2020	417,580 / 8,806,780	C	0.537368	rank-based inverse-normal transformed	0.0117532	0.00203758	8.01154e-09	European (mainly British), UK
rs556230166 (merged into rs139183279)	7	COG5	TTTTTTTTTTT	TTTTTTTTTTTT	TTTTTTTTTTTT	TTTTTTTTTTTT	0.2526	0.7474	common (≥0.050)	Revez et al, 2020	417,580 / 8,806,780	A	0.508025	rank-based inverse-normal transformed	-0.0116667	0.00202194	7.92468e-09	European (mainly British), UK
rs2346264	7	EXOC4	A	C	A	C	0.17014	0.82986	common (≥0.050)	Revez et al, 2020	417,580 / 8,806,780	A	0.217315	rank-based inverse-normal transformed	0.0138826	0.00243596	1.20494e-08	European (mainly British), UK
rs34290760	8	RP11-115J16.1	C	G	G	G	0.03277	0.96723	low frequency (0.010-0.049)	Revez et al, 2020	417,580 / 8,806,780	C	0.970888	rank-based inverse-normal transformed	0.0334615	0.00593241	1.696e-08	European (mainly British), UK
rs804281	8	GATA4	A	G	A	A	0.37844	0.62156	common (≥0.050)	Revez et al, 2020	417,580 / 8,806,780	A	0.416395	rank-based inverse-normal transformed	-0.0132996	0.00202139	4.72246e-11	European (mainly British), UK
rs28692966	8	EBF2	G	A	A	G	0.28492	0.71508	common (≥0.050)	Revez et al, 2020	417,580 / 8,806,780	G	0.747064	rank-based inverse-normal transformed	-0.0148311	0.00230018	1.13486e-10	European (mainly British), UK
rs4738684	8	CYP7A1	A	G	A	A	0.27896	0.72104	common (≥0.050)	Revez et al, 2020	417,580 / 8,806,780	A	0.334478	rank-based inverse-normal transformed	-0.0124102	0.00211491	4.41199e-09	European (mainly British), UK
rs769249577 (merged into rs149102897)	8	RAB2A	CCTG	C	C	C	0.1372	0.8628	common (≥0.050)	Revez et al, 2020	417,580 / 8,806,780	CCTG	0.867797	rank-based inverse-normal transformed	0.0179048	0.00296257	1.50646e-09	European (mainly British), UK
rs12056768	8	LINC00536	T	G	T	G	0.37125	0.62875	common (≥0.050)	Revez et al, 2020	417,580 / 8,806,780	T	0.417091	rank-based inverse-normal transformed	0.0234029	0.00202418	6.44436e-31	European (mainly British), UK
rs13284054	9	ABCA1	T	C	C	T	0.125247	0.874753	common (≥0.050)	Revez et al, 2020	417,580 / 8,806,780	T	0.882273	rank-based inverse-normal transformed	-0.0175688	0.00313411	2.07446e-08	European (mainly British), UK
9:125759861_TTTTC_T	9	RABGAP1	TTTTC	T	TTTTC	T	n/a	n/a	n/a	Revez et al, 2020	417,580 / 8,806,780	TTTTC	0.140307	rank-based inverse-normal transformed	0.019986	0.00287542	3.63641e-12	European (mainly British), UK
9:136151579_TGGTGCAGGCGCAGGAAAAAATTGTGGCAATTCCTCA_T	9	ABO	TGGTGCAGGCGCAGGAAAAAATTGTGGCAATTCCTCA	T	T	T	n/a	n/a	n/a	Revez et al, 2020	417,580 / 8,806,780	TGGTGCAGGCGCAGGAAAAAATTGTGGCAATTCCTCA	0.815959	rank-based inverse-normal transformed	0.0185674	0.00256664	4.68533e-13	European (mainly British), UK
rs10887718	10	MAT1A	C	T	C	T	0.464312	0.535688	common (≥0.050)	Revez et al, 2020	417,580 / 8,806,780	C	0.471787	rank-based inverse-normal transformed	0.0111219	0.00199828	2.61047e-08	European (mainly British), UK
						T				Manousaki et al, 2020	443,734 / 16,668,957	T	0.527362	standardized natural log-transformed	-0.012476	0.001946	1.44e-10	European (white British), UK
rs77532868	10	GRID1	C	T	T	C	0.04229	0.95771	low frequency (0.010-0.049)	Revez et al, 2020	417,580 / 8,806,780	C	0.945958	rank-based inverse-normal transformed	-0.0265692	0.00440069	1.56513e-09	European (mainly British), UK
rs3925446	10	KIF20B	G	A	A	G	0.16028	0.83972	common (≥0.050)	Revez et al, 2020	417,580 / 8,806,780	G	0.800871	rank-based inverse-normal transformed	-0.0152166	0.00249607	1.08604e-09	European (mainly British), UK
rs4418728	10	CYP26A1	G	T	T	G	0.44251	0.55749	common (≥0.050)	Revez et al, 2020	417,580 / 8,806,780	G	0.548312	rank-based inverse-normal transformed	-0.0109611	0.00200006	4.244e-08	European (mainly British), UK
rs116970203	11	PDE3B	G	A	A	A	0.02282	0.97718	low frequency (0.010-0.049)	Revez et al, 2020	417,580 / 8,806,780	G	0.972844	rank-based inverse-normal transformed	0.376873	0.00612043	0	European (mainly British), UK
rs117576073	11	CYP2R1	G	T	T	T	0.01679	0.98321	low frequency (0.010-0.049)	Revez et al, 2020	417,580 / 8,806,780	G	0.987265	rank-based inverse-normal transformed	0.147177	0.00886081	5.91103e-62	European (mainly British), UK
						T				Manousaki et al, 2020	443,734 / 16,668,957	T	0.012385	standardized natural log-transformed	-0.114573	0.008813	1.22e-38	European (white British), UK
rs12794714	11	CYP2R1	G	A	A	A	0.428857	0.571143	common (≥0.050)	Revez et al, 2020	417,580 / 8,806,780	G	0.578197	rank-based inverse-normal transformed	0.0878964	0.00201629	0	European (mainly British), UK
										O'Brien et al, 2018	3363 / 386,449	A	0.42	raw	-1.8	0.2296	3.8e-12	Transethnic (European descent primarily, minoroty with African and Hispanic descent), USA
rs61891388	11	RP11-867G23.13	T	G	G	T	0.28208	0.71792	common (≥0.050)	Revez et al, 2020	417,580 / 8,806,780	T	0.544079	rank-based inverse-normal transformed	-0.0125532	0.00200799	4.06204e-10	European (mainly British), UK
rs78168201	11	SHANK2	C	T	T	C	0.00444	0.99556	rare (<0.010)	Revez et al, 2020	417,580 / 8,806,780	C	0.986234	rank-based inverse-normal transformed	-0.0893469	0.00864963	5.17959e-25	European (mainly British), UK
rs1660839	11	AP002387.1	G	A	A	G	0.2441	0.7559	common (≥0.050)	Revez et al, 2020	417,580 / 8,806,780	G	0.751151	rank-based inverse-normal transformed	-0.0292665	0.00230557	6.39837e-37	European (mainly British), UK
rs12803256	11	AP002387.1	A	G	A	A	0.38499	0.61501	common (≥0.050)	Revez et al, 2020	417,580 / 8,806,780	A	0.223268	rank-based inverse-normal transformed	-0.104243	0.00239998	0	European (mainly British), UK
										Manousaki et al, 2020	443,734 / 16,668,957	G	0.770616	standardized natural log-transformed	0.100325	0.002325	8.599E-407	European (white British), UK
										Kim et al, 2021	7,590 / 1,695,891	G	0.372	raw	0.65	n/a	7.68e-11	East Asian (Korean), South Korea
rs12798050	11	S100A11P3	C	T	C	C	0.3115	0.6885	common (≥0.050)	Revez et al, 2020	417,580 / 8,806,780	C	0.169497	rank-based inverse-normal transformed	-0.109998	0.00264849	0	European (mainly British), UK
rs72997623	11	DGAT2	C	A	A	C	0.09889	0.90111	common (≥0.050)	Revez et al, 2020	417,580 / 8,806,780	C	0.915338	rank-based inverse-normal transformed	-0.0276158	0.00358139	1.24917e-14	European (mainly British), UK
rs613808	11	APOA1-AS	A	G	A	A	0.46618	0.53382	common (≥0.050)	Revez et al, 2020	417,580 / 8,806,780	A	0.280007	rank-based inverse-normal transformed	-0.0264476	0.00223913	3.40223e-32	European (mainly British), UK
rs11182428	12	R 5SP358	T	C	C	C	0.47168	0.52832	common (≥0.050)	Revez et al, 2020	417,580 / 8,806,780	T	0.480005	rank-based inverse-normal transformed	0.0125352	0.00199379	3.23406e-10	European (mainly British), UK
rs1038165	12	MDM1	C	T	C	C	0.40686	0.59314	common (≥0.050)	Revez et al, 2020	417,580 / 8,806,780	C	0.416651	rank-based inverse-normal transformed	-0.0120567	0.002018	2.30685e-09	European (mainly British), UK
rs12372115	12	RMST	G	T	T	T	0.03627	0.96373	low frequency (0.010-0.049)	Revez et al, 2020	417,580 / 8,806,780	G	0.929281	rank-based inverse-normal transformed	0.0217954	0.00387948	1.93042e-08	European (mainly British), UK
rs73413596	12	CUX2	T	C	C	T	0.18171	0.81829	common (≥0.050)	Revez et al, 2020	417,580 / 8,806,780	T	0.926146	rank-based inverse-normal transformed	-0.0216996	0.00382584	1.41262e-08	European (mainly British), UK
rs35230619	13	MIR5007	T	TA	TA	TA	0.12913	0.87087	common (≥0.050)	Revez et al, 2020	417,580 / 8,806,780	T	0.715286	rank-based inverse-normal transformed	0.0128581	0.00221391	6.32729e-09	European (mainly British), UK
rs7149014	14	RP11-562L8.1	T	C	T	C	0.38898	0.61102	common (≥0.050)	Revez et al, 2020	417,580 / 8,806,780	T	0.370807	rank-based inverse-normal transformed	0.0129475	0.00208615	5.4209e-10	European (mainly British), UK
rs12881545	14	DLK1	G	C	C	G	0.42085	0.57915	common (≥0.050)	Revez et al, 2020	417,580 / 8,806,780	G	0.326561	rank-based inverse-normal transformed	-0.011822	0.00213142	2.91383e-08	European (mainly British), UK
14:104245948_CA_C	14	PPP1R13B	CA	C	C	C	n/a	n/a	n/a	Revez et al, 2020	417,580 / 8,806,780	CA	0.653454	rank-based inverse-normal transformed	0.0130681	0.00211689	6.68985e-10	European (mainly British), UK
rs55829990	15	USP3	T	C	C	C	0.31207	0.68793	common (≥0.050)	Revez et al, 2020	417,580 / 8,806,780	T	0.655996	rank-based inverse-normal transformed	0.0186013	0.00210294	9.12187e-19	European (mainly British), UK
rs325384	15	MEF2A	C	T	T	T	0.24373	0.75627	common (≥0.050)	Revez et al, 2020	417,580 / 8,806,780	C	0.715795	rank-based inverse-normal transformed	0.0141728	0.00221789	1.6565e-10	European (mainly British), UK
rs138385079	16	BCAR4	GG	GGG	GGG	GG	0.36544	0.63456	common (≥0.050)	Revez et al, 2020	417,580 / 8,806,780	T	0.726827	rank-based inverse-normal transformed	-0.0137025	0.00225257	1.17916e-09	European (mainly British), UK
rs763058201	16	BCL7C	GTTGA	G	G	GTTGA	n/a	n/a	n/a	Revez et al, 2020	417,580 / 8,806,780	GTTGA	0.266539	rank-based inverse-normal transformed	-0.0148436	0.00225278	4.42756e-11	European (mainly British), UK
rs17231506	16	CETP	C	T	T	T	0.2267	0.7733	common (≥0.050)	Revez et al, 2020	417,580 / 8,806,780	C	0.676894	rank-based inverse-normal transformed	0.0184236	0.00213148	5.44826e-18	European (mainly British), UK
rs11076175	16	CETP	A	G	G	A	0.1968	0.8032	common (≥0.050)	Revez et al, 2020	417,580 / 8,806,780	A	0.821642	rank-based inverse-normal transformed	-0.0230493	0.00260705	9.47449e-19	European (mainly British), UK
rs4327060	16	RP5-991G20.1	C	T	T	T	0.15284	0.84716	common (≥0.050)	Revez et al, 2020	417,580 / 8,806,780	C	0.945604	rank-based inverse-normal transformed	0.0243589	0.00439221	2.92392e-08	European (mainly British), UK
rs4575545	16	RP11-345M22.1, RP11-345M22.2	G	A	A	A	0.2286	0.7714	common (≥0.050)	Revez et al, 2020	417,580 / 8,806,780	G	0.695172	rank-based inverse-normal transformed	0.0155823	0.00217312	7.47387e-13	European (mainly British), UK
rs11542462	16	SDR42E1	G	A	A	A	0.119606	0.880394	common (≥0.050)	Revez et al, 2020	417,580 / 8,806,780	G	0.865656	rank-based inverse-normal transformed	0.023334	0.00291776	1.27249e-15	European (mainly British), UK
rs10454087	17	FAM134C	C	T	T	T	0.261033	0.738967	common (≥0.050)	Revez et al, 2020	417,580 / 8,806,780	C	0.715178	rank-based inverse-normal transformed	0.0135306	0.00220667	8.69545e-10	European (mainly British), UK
rs2952289	17	RP11-120M18.2	C	T	C	C	0.2275	0.7725	common (≥0.050)	Revez et al, 2020	417,580 / 8,806,780	C	0.201968	rank-based inverse-normal transformed	-0.017715	0.00249217	1.17512e-12	European (mainly British), UK
rs4121823	18	LIPG	T	A	T	A	0.1909	0.8091	common (≥0.050)	Revez et al, 2020	417,580 / 8,806,780	T	0.154667	rank-based inverse-normal transformed	0.0192879	0.00277797	3.83415e-12	European (mainly British), UK
rs590215	18	RP11-795H16.2	C	T	T	T	0.22219	0.77781	common (≥0.050)	Revez et al, 2020	417,580 / 8,806,780	C	0.734073	rank-based inverse-normal transformed	0.0129217	0.00225753	1.04154e-08	European (mainly British), UK
rs142158911	19	LDLR	G	A	A	G	0.1134	0.8866	common (≥0.050)	Revez et al, 2020	417,580 / 8,806,780	G	0.885392	rank-based inverse-normal transformed	-0.0255317	0.00314553	4.78559e-16	European (mainly British), UK
19:11918093_AT_A	19	ZNF491	AT	A	A	A	n/a	n/a	n/a	Revez et al, 2020	417,580 / 8,806,780	AT	0.628923	rank-based inverse-normal transformed	0.0123819	0.00207801	2.54506e-09	European (mainly British), UK
rs187429064	19	AC138430.4, TM6SF2	A	G	G	A	0.01118	0.98882	low frequency (0.010-0.049)	Revez et al, 2020	417,580 / 8,806,780	A	0.988734	rank-based inverse-normal transformed	-0.0648324	0.00947915	7.94845e-12	European (mainly British), UK
rs200210321	19	SUGP1	-	insG	insG	-	0.06154	0.93846	common (≥0.050)	Revez et al, 2020	417,580 / 8,806,780	A	0.926847	rank-based inverse-normal transformed	-0.0407994	0.00383081	1.73743e-26	European (mainly British), UK
rs7412	19	APOE	C	T	T	C	0.083099	0.916901	common (≥0.050)	Revez et al, 2020	417,580 / 8,806,780	C	0.917927	rank-based inverse-normal transformed	-0.0300485	0.00363434	1.36295e-16	European (mainly British), UK
rs484195	19	APOC1	A	G	A	G	0.36818	0.63182	common (≥0.050)	Revez et al, 2020	417,580 / 8,806,780	A	0.384386	rank-based inverse-normal transformed	0.0155156	0.00209699	1.37228e-13	European (mainly British), UK
rs212100	19	SULT2A1	T	C	T	C	0.12831	0.87169	common (≥0.050)	Revez et al, 2020	417,580 / 8,806,780	T	0.164001	rank-based inverse-normal transformed	0.0661522	0.00269018	1.60612e-133	European (mainly British), UK
rs8113404	19	ZNF808, ZNF701	C	T	T	C	0.32478	0.67522	common (≥0.050)	Revez et al, 2020	417,580 / 8,806,780	C	0.695414	rank-based inverse-normal transformed	-0.012173	0.00217136	2.0686e-08	European (mainly British), UK
rs11606	19	CNOT3	C	G	G	C	0.35893	0.64107	common (≥0.050)	Revez et al, 2020	417,580 / 8,806,780	C	0.574838	rank-based inverse-normal transformed	-0.0120363	0.00205119	4.41191e-09	European (mainly British), UK
rs2207132	20	MAFB	G	A	A	A	0.03443	0.96557	low frequency (0.010-0.049)	Revez et al, 2020	417,580 / 8,806,780	G	0.96711	rank-based inverse-normal transformed	0.0345955	0.00557773	5.55966e-10	European (mainly British), UK
rs2762943	20	CYP24A1	T	G	T	T	0.06912	0.93088	common (≥0.050)	Revez et al, 2020	417,580 / 8,806,780	T	0.076929	rank-based inverse-normal transformed	-0.0457231	0.00373798	2.09622e-34	European (mainly British), UK
rs6003456	22	AP000362.1	T	A	A	A	0.20948	0.79052	common (≥0.050)	Revez et al, 2020	417,580 / 8,806,780	T	0.765336	rank-based inverse-normal transformed	0.013277	0.00236378	1.94469e-08	European (mainly British), UK
rs115621755	22	PPP6R2	C	T	T	T	0.24879	0.75121	common (≥0.050)	Revez et al, 2020	417,580 / 8,806,780	C	0.67288	rank-based inverse-normal transformed	0.0124309	0.00212296	4.75701e-09	European (mainly British), UK
rs28367476	X	MAGED1	A	G	G	G	0.16483	0.83517	common (≥0.050)	Revez et al, 2020	417,580 / 8,806,780	A	0.8114	rank-based inverse-normal transformed	0.0135	0.0021	1.28809e-10	European (mainly British), UK
rs1149605	11	RP11-21L23.4	T	C	C	T	0.16012	0.83988	common (≥0.050)	Revez et al, 2020	417,580 / 8,806,780	T	0.829603	rank-based inverse-normal transformed	-0.0220166	0.00266133	1.3087e-16	European (mainly British), UK
						T				Manousaki et al, 2020	443,734 / 16,668,957	C	0.171453	standardized natural log-transformed	0.01928	0.002577	7.34e-14	European (white British), UK
rs964184	11	ZNF259	G	C	G	G	0.14838	0.85162	common (≥0.050)	Revez et al, 2020	417,580 / 8,806,780	G	0.131624	rank-based inverse-normal transformed	-0.0431755	0.00294423	1.08903e-48	European (mainly British), UK
						G				Manousaki et al, 2020	443,734 / 16,668,957	C	0.863547	standardized natural log-transformed	0.03977	0.002858	5.11e-44	European (white British), UK
rs2847500	11	POU2F3	G	A	A	A	0.14592	0.85408	common (≥0.050)	Revez et al, 2020	417,580 / 8,806,780	G	0.876497	rank-based inverse-normal transformed	0.021925	0.00302751	4.42361e-13	European (mainly British), UK
						A				Manousaki et al, 2020	443,734 / 16,668,957	A	0.124391	standardized natural log-transformed	-0.021129	0.002949	7.79e-13	European (white British), UK
rs10859995	12	HAL	T	C	T	C	0.4479	0.5521	common (≥0.050)	Revez et al, 2020	417,580 / 8,806,780	T	0.417366	rank-based inverse-normal transformed	0.0403465	0.0020206	1.05431e-88	European (mainly British), UK
						C				Manousaki et al, 2020	443,734 / 16,668,957	C	0.581322	standardized natural log-transformed	-0.039396	0.001971	7.03e-89	European (white British), UK
rs8018720	14	SEC23A	G	C	G	C	0.18572	0.81426	common (≥0.050)	Revez et al, 2020	417,580 / 8,806,780	G	0.176673	rank-based inverse-normal transformed	0.0378247	0.00260904	1.25543e-47	European (mainly British), UK
						C				Manousaki et al, 2020	443,734 / 16,668,957	C	0.820235	standardized natural log-transformed	-0.031949	0.002546	4.04e-36	European (white British), UK
										Jiang et al, 2018	79.366 / 2.543.887	C	0.82	natural log transformed	-0.017	0.0029	4.72e-09	European descent (British, Irish, Scotish, Swedish, Finnish, German, Dutch, Italian, American, Canadian), UK, Sweden, Finalnd, Germany, the Netherlands, Italy, USA, Canada
rs261291	15	ALDH1A2	T	C	C	C	0.32314	0.67686	common (≥0.050)	Revez et al, 2020	417,580 / 8,806,780	T	0.644772	rank-based inverse-normal transformed	0.0273653	0.00208561	2.49602e-39	European (mainly British), UK
						C				Manousaki et al, 2020	443,734 / 16,668,957	C	0.35583	standardized natural log-transformed	-0.022414	0.002033	2.89e-28	European (white British), UK
rs1800588	15	ALDH1A2, LIPC	C	T	T	T	0.229128	0.770872	common (≥0.050)	Revez et al, 2020	417,580 / 8,806,780	C	0.784797	rank-based inverse-normal transformed	0.0329215	0.00242187	4.3811e-42	European (mainly British), UK
						T				Manousaki et al, 2020	443,734 / 16,668,957	T	0.21461	standardized natural log-transformed	-0.029769	0.002366	2.65e-36	European (white British), UK
rs62007299	15	PEAK1	G	A	G	A	0.4069	0.5931	common (≥0.050)	Revez et al, 2020	417,580 / 8,806,780	G	0.287463	rank-based inverse-normal transformed	0.0133407	0.00219977	1.32292e-09	European (mainly British), UK
						A				Manousaki et al, 2020	443,734 / 16,668,957	A	0.709377	standardized natural log-transformed	-0.014437	0.002145	1.69e-11	European (white British), UK
rs77924615	16	PDILT	G	A	A	A	0.18249	0.81751	common (≥0.050)	Revez et al, 2020	417,580 / 8,806,780	G	0.806515	rank-based inverse-normal transformed	0.0166321	0.00255158	7.10834e-11	European (mainly British), UK
						A				Manousaki et al, 2020	443,734 / 16,668,957	A	0.197773	standardized natural log-transformed	-0.015792	0.002464	1.46e-10	European (white British), UK
rs8091117	18	DSG1	C	A	A	A	0.090887	0.909113	common (≥0.050)	Revez et al, 2020	417,580 / 8,806,780	C	0.934702	rank-based inverse-normal transformed	0.0263626	0.0040284	5.98202e-11	European (mainly British), UK
						A				Manousaki et al, 2020	443,734 / 16,668,957	A	0.065396	standardized natural log-transformed	-0.024071	0.003943	1.03e-09	European (white British), UK
rs2037511	18	SERPINB11	G	A	A	G	0.167663	0.832337	common (≥0.050)	Revez et al, 2020	417,580 / 8,806,780	G	0.833993	rank-based inverse-normal transformed	-0.0181228	0.00267963	1.35002e-11	European (mainly British), UK
						G				Manousaki et al, 2020	443,734 / 16,668,957	A	0.165391	standardized natural log-transformed	0.016025	0.002618	9.29e-10	European (white British), UK
rs3814995	19	NPHS1	C	T	T	T	0.292934	0.707066	common (≥0.050)	Revez et al, 2020	417,580 / 8,806,780	C	0.688405	rank-based inverse-normal transformed	0.012558	0.00214992	5.18425e-09	European (mainly British), UK
						T				Manousaki et al, 2020	443,734 / 16,668,957	T	0.31224	standardized natural log-transformed	-0.014733	0.002109	2.83e-12	European (white British), UK
rs10426	19	KLK10	G	A	A	G	0.19742	0.80258	common (≥0.050)	Revez et al, 2020	417,580 / 8,806,780	G	0.786567	rank-based inverse-normal transformed	-0.0256629	0.00243056	4.64358e-26	European (mainly British), UK
						G				Manousaki et al, 2020	443,734 / 16,668,957	A	0.213371	standardized natural log-transformed	0.025226	0.002382	3.31e-26	European (white British), UK
rs6123359	20	BCAS1	A	G	G	A	0.11411	0.88589	common (≥0.050)	Revez et al, 2020	417,580 / 8,806,780	A	0.897775	rank-based inverse-normal transformed	-0.0341831	0.00331429	6.10053e-25	European (mainly British), UK
						A				Manousaki et al, 2020	443,734 / 16,668,957	G	0.105192	standardized natural log-transformed	0.032345	0.003213	7.74e-24	European (white British), UK
rs17216707	20	CYP24A1	T	C	C	C	0.15393	0.84607	common (≥0.050)	Revez et al, 2020	417,580 / 8,806,780	T	0.817316	rank-based inverse-normal transformed	0.0376264	0.00263713	3.46692e-46	European (mainly British), UK
										Jiang et al, 2018	79.366 / 2.543.887	T	0.79	natural log transformed	0.026	0.0027	8.14e-23	European descent (British, Irish, Scotish, Swedish, Finnish, German, Dutch, Italian, American, Canadian), UK, Sweden, Finalnd, Germany, the Netherlands, Italy, USA, Canada
rs2585442	20	CYP24A1	C	G	G	C	0.23886	0.76114	common (≥0.050)	Revez et al, 2020	417,580 / 8,806,780	C	0.759346	rank-based inverse-normal transformed	-0.0356675	0.00237687	6.69922e-51	European (mainly British), UK
						C				Manousaki et al, 2020	443,734 / 16,668,957	G	0.246306	standardized natural log-transformed	0.033609	0.002287	6.87e-49	European (white British), UK
rs2074735	22	PLA2G3	G	C	C	G	0.078	0.922	common (≥0.050)	Revez et al, 2020	417,580 / 8,806,780	G	0.935904	rank-based inverse-normal transformed	-0.0278196	0.00407045	8.22761e-12	European (mainly British), UK
						G				Manousaki et al, 2020	443,734 / 16,668,957	C	0.064197	standardized natural log-transformed	0.027256	0.003969	6.55e-12	European (white British), UK
rs12317268	12	SLCO1B1	A	G	G	G	0.161462	0.838538	common (≥0.050)	Revez et al, 2020	417,580 / 8,806,780	A	0.848996	rank-based inverse-normal transformed	0.0208967	0.00278474	6.18974e-14	European (mainly British), UK
						G				Manousaki et al, 2020	443,734 / 16,668,957	G	0.151589	standardized natural log-transformed	-0.018528	0.002717	9.15e-12	European (white British), UK
rs2229742	21	NRIP1	G	C	C	C	0.095786	0.904214	common (≥0.050)	Revez et al, 2020	417,580 / 8,806,780	G	0.896549	rank-based inverse-normal transformed	0.0251483	0.00327069	1.48302e-14	European (mainly British), UK
						C				Manousaki et al, 2020	443,734 / 16,668,957	C	0.103928	standardized natural log-transformed	-0.025738	0.00319	7.13e-16	European (white British), UK
rs6698680	1	RER1	G	A	G	G	0.43492	0.56508	common (≥0.050)	Manousaki et al, 2020	443,734 / 16,668,957	G	0.464195	standardized natural log-transformed	-0.011928	0.001947	8.99e-10	European (white British), UK
rs3750296	1	PADI1	C	G	C	C	0.36956	0.63044	common (≥0.050)	Manousaki et al, 2020	443,734 / 16,668,957	C	0.341423	standardized natural log-transformed	-0.020818	0.002042	2.09e-24	European (white British), UK
rs7519574	1	RP4-657M3.2	A	G	A	G	0.15728	0.84272	common (≥0.050)	Manousaki et al, 2020	443,734 / 16,668,957	A	0.181694	standardized natural log-transformed	0.016991	0.002536	2.09e-11	European (white British), UK
rs56044892	1	FOXO6	T	C	T	C	0.17889	0.82111	common (≥0.050)	Manousaki et al, 2020	443,734 / 16,668,957	T	0.2107	standardized natural log-transformed	0.015388	0.00244	2.85e-10	European (white British), UK
rs2934744	1	DOCK7	A	C	C	A	0.38495	0.61505	common (≥0.050)	Manousaki et al, 2020	443,734 / 16,668,957	A	0.643546	standardized natural log-transformed	-0.022405	0.002119	3.96e-26	European (white British), UK
rs3768013	1	ARNT	A	G	A	A	0.371345	0.628655	common (≥0.050)	Manousaki et al, 2020	443,734 / 16,668,957	A	0.369605	standardized natural log-transformed	-0.01488	0.002011	1.37e-13	European (white British), UK
rs115045402	1	FLG	A	G	A	G	0.02296	0.97704	low frequency (0.010-0.049)	Manousaki et al, 2020	443,734 / 16,668,957	A	0.026334	standardized natural log-transformed	0.10713	0.006843	3.05e-55	European (white British), UK
rs201561609	1	FLG	T	C	C	T	0.00098	0.99902	rare (<0.010)	Manousaki et al, 2020	443,734 / 16,668,957	T	0.986941	standardized natural log-transformed	-0.129276	0.011811	6.99e-28	European (white British), UK
rs185433896	1	FLG	A	C	C	A	0	1	rare (<0.010)	Manousaki et al, 2020	443,734 / 16,668,957	A	0.993156	standardized natural log-transformed	-0.245785	0.018929	1.5e-38	European (white British), UK
rs189918701	1	FLG	G	A	A	G	0	1	rare (<0.010)	Manousaki et al, 2020	443,734 / 16,668,957	G	0.997322	standardized natural log-transformed	-0.237546	0.02898	2.47e-16	European (white British), UK
rs375984409	1	FLG	G	A	A	G	0	1	rare (<0.010)	Manousaki et al, 2020	443,734 / 16,668,957	G	0.991891	standardized natural log-transformed	-0.228513	0.017679	3.22e-38	European (white British), UK
rs144613541	1	FLG	G	A	G	A	0.23445	0.76555	common (≥0.050)	Manousaki et al, 2020	443,734 / 16,668,957	G	0.290985	standardized natural log-transformed	0.015413	0.002244	6.49e-12	European (white British), UK
rs150597413	1	FLG	T	G	T	G	0.00124	0.9987	rare (<0.010)	Manousaki et al, 2020	443,734 / 16,668,957	T	0.004002	standardized natural log-transformed	0.104852	0.016034	6.18e-11	European (white British), UK
rs138726443	1	FLG	A	G	A	G	0.00302	0.99698	rare (<0.010)	Manousaki et al, 2020	443,734 / 16,668,957	A	0.00482	standardized natural log-transformed	0.11212	0.014457	8.81e-15	European (white British), UK
rs576242124	1	FLG	A	G	A	G	0.06744	0.93256	common (≥0.050)	Manousaki et al, 2020	443,734 / 16,668,957	A	0.011317	standardized natural log-transformed	0.114432	0.014508	3.08e-15	European (white British), UK
rs184958517	1	FLG	T	A	A	T	0.0002	0.9998	rare (<0.010)	Manousaki et al, 2020	443,734 / 16,668,957	T	0.993064	standardized natural log-transformed	-0.134888	0.017263	5.55e-15	European (white British), UK
rs558560635	1	FLG	G	A	A	G	0.00014	0.99986	rare (<0.010)	Manousaki et al, 2020	443,734 / 16,668,957	G	0.99774	standardized natural log-transformed	-0.271577	0.033558	5.83e-16	European (white British), UK
rs11264360	1	FDPS	A	T	A	T	0.23266	0.76734	common (≥0.050)	Manousaki et al, 2020	443,734 / 16,668,957	A	0.24292	standardized natural log-transformed	0.018008	0.002286	3.34e-15	European (white British), UK
rs10127775	1	GALNT2	T	A	T	A	0.40564	0.59436	common (≥0.050)	Manousaki et al, 2020	443,734 / 16,668,957	T	0.604643	standardized natural log-transformed	0.011801	0.001997	3.43e-09	European (white British), UK
rs12997242	2	TDRD15	A	G	A	A	0.37922	0.62078	common (≥0.050)	Manousaki et al, 2020	443,734 / 16,668,957	A	0.437687	standardized natural log-transformed	-0.012512	0.001972	2.23e-10	European (white British), UK
rs11127048	2	GCKR	A	G	A	G	0.478	0.522	common (≥0.050)	Manousaki et al, 2020	443,734 / 16,668,957	A	0.616569	standardized natural log-transformed	0.018107	0.002038	6.41e-19	European (white British), UK
rs6724965	2	NPAS2	G	A	G	G	0.25775	0.74225	common (≥0.050)	Manousaki et al, 2020	443,734 / 16,668,957	G	0.171608	standardized natural log-transformed	-0.016541	0.002573	1.29e-10	European (white British), UK
rs2011425	2	UGT1A4	G	T	G	G	0.08033	0.91967	common (≥0.050)	Manousaki et al, 2020	443,734 / 16,668,957	G	0.07939	standardized natural log-transformed	-0.046356	0.00361	9.66e-38	European (white British), UK
rs7650253	3	RHOA	A	T	A	T	0	1	rare (<0.010)	Manousaki et al, 2020	443,734 / 16,668,957	A	0.689684	standardized natural log-transformed	0.014562	0.002282	1.76e-10	European (white British), UK
rs1972994	3	CADM2	T	A	A	T	0.3139	0.6861	common (≥0.050)	Manousaki et al, 2020	443,734 / 16,668,957	T	0.64702	standardized natural log-transformed	-0.017509	0.002036	7.99e-18	European (white British), UK
rs6438900	3	MRPL3	G	C	G	C	0.28975	0.71025	common (≥0.050)	Manousaki et al, 2020	443,734 / 16,668,957	G	0.260706	standardized natural log-transformed	0.013584	0.002221	9.59e-10	European (white British), UK
rs6773343	3	TFDP2	T	C	C	C	0.32128	0.67872	common (≥0.050)	Manousaki et al, 2020	443,734 / 16,668,957	T	0.720232	standardized natural log-transformed	0.01268	0.002171	5.2e-09	European (white British), UK
rs7699711	4	UGT2B7	T	G	G	T	0.48499	0.51501	common (≥0.050)	Manousaki et al, 2020	443,734 / 16,668,957	T	0.454848	standardized natural log-transformed	-0.02864	0.001949	6.97e-49	European (white British), UK
rs529640451	4	GC	C	G	G	G	0.00021	0.99979	rare (<0.010)	Manousaki et al, 2020	443,734 / 16,668,957	C	0.997488	standardized natural log-transformed	0.232802	0.027452	2.25e-17	European (white British), UK
rs528776789	4	GC	A	G	G	G	0.00421	0.99579	rare (<0.010)	Manousaki et al, 2020	443,734 / 16,668,957	A	0.993104	standardized natural log-transformed	0.177644	0.015301	3.67e-31	European (white British), UK
rs113938679	4	GC	A	G	A	A	0.01428	0.98572	low frequency (0.010-0.049)	Manousaki et al, 2020	443,734 / 16,668,957	A	0.005873	standardized natural log-transformed	-0.183841	0.014685	5.88e-36	European (white British), UK
rs564377207	4	GC	G	C	C	G	0	1	rare (<0.010)	Manousaki et al, 2020	443,734 / 16,668,957	G	0.995541	standardized natural log-transformed	-0.199047	0.020796	1.05e-21	European (white British), UK
rs186897112	4	GC	G	A	A	A	0.0002	0.9998	rare (<0.010)	Manousaki et al, 2020	443,734 / 16,668,957	G	0.998019	standardized natural log-transformed	0.247082	0.03402	3.79e-13	European (white British), UK
rs557657187	4	GC	G	A	A	A	0.00014	0.99986	rare (<0.010)	Manousaki et al, 2020	443,734 / 16,668,957	G	0.99894	standardized natural log-transformed	0.365446	0.045197	6.18e-16	European (white British), UK
rs145432346	4	GC	C	T	T	T	0.00093	0.99907	rare (<0.010)	Manousaki et al, 2020	443,734 / 16,668,957	C	0.825873	standardized natural log-transformed	0.108617	0.003006	6.78e-286	European (white British), UK
rs560384646	4	GC	C	A	C	C	0.00491	0.99509	rare (<0.010)	Manousaki et al, 2020	443,734 / 16,668,957	C	0.023835	standardized natural log-transformed	-0.193328	0.008601	6.91e-112	European (white British), UK
rs200641845	4	GC	T	A	A	A	0.00017	0.99983	rare (<0.010)	Manousaki et al, 2020	443,734 / 16,668,957	T	0.545188	standardized natural log-transformed	0.017645	0.002356	6.92e-14	European (white British), UK
rs565277381	4	GC	T	G	G	G	0.0017	0.9983	rare (<0.010)	Manousaki et al, 2020	443,734 / 16,668,957	T	0.998975	standardized natural log-transformed	0.308457	0.047244	6.62e-11	European (white British), UK
rs3775150	4	GC	C	T	C	C	0.016	0.984	low frequency (0.010-0.049)	Manousaki et al, 2020	443,734 / 16,668,957	C	0.262221	standardized natural log-transformed	-0.090838	0.002474	3.9e-295	European (white British), UK
rs222026	4	GC	T	A	A	T	0.21279	0.78721	common (≥0.050)	Manousaki et al, 2020	443,734 / 16,668,957	T	0.870776	standardized natural log-transformed	-0.052159	0.002996	6.98e-68	European (white British), UK
rs190688847	4	GC	C	T	T	T	0	1	rare (<0.010)	Manousaki et al, 2020	443,734 / 16,668,957	C	0.997836	standardized natural log-transformed	0.290557	0.032893	1.02e-18	European (white British), UK
rs184291421	4	GC	C	T	T	T	0	1	rare (<0.010)	Manousaki et al, 2020	443,734 / 16,668,957	C	0.994155	standardized natural log-transformed	0.170103	0.015324	1.25e-28	European (white British), UK
rs188838036	4	GC	A	G	G	G	0	1	rare (<0.010)	Manousaki et al, 2020	443,734 / 16,668,957	A	0.995469	standardized natural log-transformed	0.17944	0.017666	3.07e-24	European (white British), UK
rs186881826	4	GC	A	T	A	T	0.25811	0.74189	common (≥0.050)	Manousaki et al, 2020	443,734 / 16,668,957	A	0.223069	standardized natural log-transformed	0.045907	0.002469	3.64e-77	European (white British), UK
rs186441690	4	GC	G	A	A	G	0	1	rare (<0.010)	Manousaki et al, 2020	443,734 / 16,668,957	G	0.997189	standardized natural log-transformed	-0.26711	0.030494	1.96e-18	European (white British), UK
rs546541682	4	GC	T	G	G	T	0	1	rare (<0.010)	Manousaki et al, 2020	443,734 / 16,668,957	T	0.994255	standardized natural log-transformed	-0.156566	0.017885	2.06e-18	European (white British), UK
rs143106299	4	GC	T	A	T	T	0.00053	0.99947	rare (<0.010)	Manousaki et al, 2020	443,734 / 16,668,957	T	0.005747	standardized natural log-transformed	-0.169038	0.015251	1.5e-28	European (white British), UK
rs192785674	4	GC	A	G	G	G	0	1	rare (<0.010)	Manousaki et al, 2020	443,734 / 16,668,957	A	0.996588	standardized natural log-transformed	0.168744	0.025969	8.14e-11	European (white British), UK
rs58073039	4	HSD17B11	G	A	G	G	0.31863	0.68137	common (≥0.050)	Manousaki et al, 2020	443,734 / 16,668,957	G	0.298368	standardized natural log-transformed	-0.014119	0.002109	2.16e-11	European (white British), UK
rs7718395	5	TNFAIP8	G	C	G	C	0.29545	0.70455	common (≥0.050)	Manousaki et al, 2020	443,734 / 16,668,957	G	0.319522	standardized natural log-transformed	0.012632	0.002096	1.67e-09	European (white British), UK
rs3822868	6	MED23	G	A	A	A	0.06248	0.93752	common (≥0.050)	Manousaki et al, 2020	443,734 / 16,668,957	G	0.835029	standardized natural log-transformed	0.021918	0.002745	1.41e-15	European (white British), UK
rs111529171	7	DNAH11	C	G	C	C	0.20365	0.79635	common (≥0.050)	Manousaki et al, 2020	443,734 / 16,668,957	C	0.216376	standardized natural log-transformed	-0.015488	0.002369	6.24e-11	European (white British), UK
rs1011468	7	LINC01004	A	G	G	A	0.4685	0.5315	common (≥0.050)	Manousaki et al, 2020	443,734 / 16,668,957	A	0.475748	standardized natural log-transformed	-0.013795	0.001946	1.35e-12	European (white British), UK
rs1858889	7	COG5	C	A	C	A	0.45953	0.54047	common (≥0.050)	Manousaki et al, 2020	443,734 / 16,668,957	C	0.50084	standardized natural log-transformed	0.012836	0.001942	3.85e-11	European (white British), UK
rs804280	8	GATA4	A	C	C	C	0.410373	0.589627	common (≥0.050)	Manousaki et al, 2020	443,734 / 16,668,957	A	0.581959	standardized natural log-transformed	0.013033	0.001978	4.43e-11	European (white British), UK
rs34726834	8	EBF2	T	C	T	C	0.2894	0.7106	common (≥0.050)	Manousaki et al, 2020	443,734 / 16,668,957	T	0.253615	standardized natural log-transformed	0.013824	0.002239	6.65e-10	European (white British), UK
rs7828742	8	LINC00536	G	A	A	G	0.372736	0.627264	common (≥0.050)	Manousaki et al, 2020	443,734 / 16,668,957	G	0.596853	standardized natural log-transformed	-0.02193	0.00199	3.06e-28	European (white British), UK
rs10818769	9	DNAH11	G	C	C	G	0.3813	0.6187	common (≥0.050)	Manousaki et al, 2020	443,734 / 16,668,957	G	0.856966	standardized natural log-transformed	-0.016972	0.00287	3.35e-09	European (white British), UK
rs532436	9	ABO	A	G	A	A	0.17659	0.82341	common (≥0.050)	Manousaki et al, 2020	443,734 / 16,668,957	A	0.184388	standardized natural log-transformed	-0.015051	0.002515	2.17e-09	European (white British), UK
rs538325438	11	CYP2R1	C		A	A	0.0002	0.9998	rare (<0.010)	Manousaki et al, 2020	443,734 / 16,668,957	C	0.998583	standardized natural log-transformed	0.227119	0.031549	6.07e-13	European (white British), UK
rs373514022	11	CYP2R1	C	T	T	T	0.00016	0.99984	rare (<0.010)	Manousaki et al, 2020	443,734 / 16,668,957	C	0.998234	standardized natural log-transformed	0.202756	0.029333	4.77e-12	European (white British), UK
rs571618690	11	CYP2R1	A	C	C	C	0.00028	0.99972	rare (<0.010)	Manousaki et al, 2020	443,734 / 16,668,957	A	0.998605	standardized natural log-transformed	0.366496	0.031416	1.9e-31	European (white British), UK
rs191379475	11	CYP2R1	G	A	A	G	0	1	rare (<0.010)	Manousaki et al, 2020	443,734 / 16,668,957	G	0.98893	standardized natural log-transformed	-0.102767	0.012908	1.7e-15	European (white British), UK
rs561089663	11	CYP2R1	G	C	C	C	0	1	rare (<0.010)	Manousaki et al, 2020	443,734 / 16,668,957	G	0.998499	standardized natural log-transformed	0.409455	0.029769	4.79e-43	European (white British), UK
rs10832218	11	CYP2R1	C	T	C	C	0.28163	0.71837	common (≥0.050)	Manousaki et al, 2020	443,734 / 16,668,957	C	0.19774	standardized natural log-transformed	-0.034215	0.002912	7.09e-32	European (white British), UK
rs117206369	11	CYP2R1	T	C	C	C	0.00144	0.99856	rare (<0.010)	Manousaki et al, 2020	443,734 / 16,668,957	T	0.998354	standardized natural log-transformed	0.467583	0.031883	1.07e-48	European (white British), UK
rs567876843	11	CYP2R1	G	T	T	T	0	1	rare (<0.010)	Manousaki et al, 2020	443,734 / 16,668,957	G	0.995283	standardized natural log-transformed	0.541999	0.018921	1.83e-180	European (white British), UK
rs148514005	11	CYP2R1	T	C	T	T	0.0011	0.9989	rare (<0.010)	Manousaki et al, 2020	443,734 / 16,668,957	T	0.005501	standardized natural log-transformed	-0.446821	0.015421	1.37e-184	European (white British), UK
rs571484036	11	CYP2R1	A	G	G	A	0.00148	0.99852	rare (<0.010)	Manousaki et al, 2020	443,734 / 16,668,957	A	0.998325	standardized natural log-transformed	-0.217176	0.026698	4.13e-16	European (white British), UK
rs577185477	11	CYP2R1	C	T	C	C	0.0015	0.9985	rare (<0.010)	Manousaki et al, 2020	443,734 / 16,668,957	C	0.01469	standardized natural log-transformed	-0.379366	0.009583	1.624E-342	European (white British), UK
rs554808052	11	CYP2R1	C	A	A	A	0.00062	0.99938	rare (<0.010)	Manousaki et al, 2020	443,734 / 16,668,957	C	0.998315	standardized natural log-transformed	0.348989	0.026366	5.41e-40	European (white British), UK
rs10832289	11	CYP2R1	T	A	T	T	0.36581	0.63419	common (≥0.050)	Manousaki et al, 2020	443,734 / 16,668,957	T	0.410173	standardized natural log-transformed	-0.068522	0.001965	2.03e-266	European (white British), UK
rs187443664	11	CYP2R1	T	G	G	T	0.0002	0.9998	rare (<0.010)	Manousaki et al, 2020	443,734 / 16,668,957	T	0.98867	standardized natural log-transformed	-0.106498	0.013059	3.49e-16	European (white British), UK
rs188480917	11	CYP2R1	G	C	G	G	0.00884	0.99116	rare (<0.010)	Manousaki et al, 2020	443,734 / 16,668,957	G	0.010804	standardized natural log-transformed	-0.343291	0.009688	5e-275	European (white British), UK
rs534042887	11	CYP2R1	G	T	T	T	0	1	rare (<0.010)	Manousaki et al, 2020	443,734 / 16,668,957	G	0.996899	standardized natural log-transformed	0.391563	0.020379	2.82e-82	European (white British), UK
rs532836473	11	CYP2R1	G	A	A	A	0	1	rare (<0.010)	Manousaki et al, 2020	443,734 / 16,668,957	G	0.998425	standardized natural log-transformed	0.435785	0.03131	4.9e-44	European (white British), UK
rs201501563	11	CYP2R1	T	C	T	T	0.31488	0.68512	common (≥0.050)	Manousaki et al, 2020	443,734 / 16,668,957	T	0.122197	standardized natural log-transformed	-0.066474	0.003851	9.17e-67	European (white British), UK
rs117913124	11	CYP2R1	A	G	A	A	0.02165	0.97835	low frequency (0.010-0.049)	Manousaki et al, 2020	443,734 / 16,668,957	A	0.027583	standardized natural log-transformed	-0.354126	0.005937	1.653E-775	European (white British), UK
										O'Brien et al, 2018	3363 / 386,449	A	0.02	raw	-5.1	0.7913	1.2e-10	Transethnic (European descent primarily, minoroty with African and Hispanic descent), USA
rs150585703	11	CYP2R1	G	C	C	C	0	1	rare (<0.010)	Manousaki et al, 2020	443,734 / 16,668,957	G	0.996054	standardized natural log-transformed	0.481848	0.020273	7.16e-125	European (white British), UK
rs574992951	11	PLEKHA7	C	T	T	T	0	1	rare (<0.010)	Manousaki et al, 2020	443,734 / 16,668,957	C	0.991488	standardized natural log-transformed	0.086717	0.014741	4.04e-09	European (white British), UK
rs567415847	11	PLEKHA7	G	A	A	A	7e-05	0.99993	rare (<0.010)	Manousaki et al, 2020	443,734 / 16,668,957	G	0.997973	standardized natural log-transformed	0.283381	0.036634	1.03e-14	European (white British), UK
rs523583	11	TMEM151A	C	A	C	A	0.434303	0.565697	common (≥0.050)	Manousaki et al, 2020	443,734 / 16,668,957	C	0.469219	standardized natural log-transformed	0.012174	0.001963	5.58e-10	European (white British), UK
rs536006581	11	FLJ42102	G	G	G	G	0.00386	0.99614	rare (<0.010)	Manousaki et al, 2020	443,734 / 16,668,957	G	0.008644	standardized natural log-transformed	-0.17381	0.014129	8.87e-35	European (white British), UK
rs574615332	11	FLJ42102	A	C	C	A	0	1	rare (<0.010)	Manousaki et al, 2020	443,734 / 16,668,957	A	0.99727	standardized natural log-transformed	-0.286655	0.025845	1.38e-28	European (white British), UK
rs549940584	11	FLJ42102	T	C	T	C	0.00551	0.99449	rare (<0.010)	Manousaki et al, 2020	443,734 / 16,668,957	T	0.013335	standardized natural log-transformed	0.182748	0.010158	2.31e-72	European (white British), UK
rs200454003	11	FLJ42102	T	C	C	T	0.38729	0.61271	common (≥0.050)	Manousaki et al, 2020	443,734 / 16,668,957	T	0.264587	standardized natural log-transformed	-0.0867	0.002536	3.68e-256	European (white British), UK
rs10793129	11	RP11-21L23.4	A	G	A	G	0.05274	0.94726	common (≥0.050)	Manousaki et al, 2020	443,734 / 16,668,957	A	0.090078	standardized natural log-transformed	0.024492	0.003468	1.64e-12	European (white British), UK
rs9668081	12	FAM166AP9	T	C	T	C	0.45859	0.54141	common (≥0.050)	Manousaki et al, 2020	443,734 / 16,668,957	T	0.47058	standardized natural log-transformed	0.0116	0.001988	5.38e-09	European (white British), UK
rs61937878	12	HAL	T	C	T	C	0.003838	0.996162	rare (<0.010)	Manousaki et al, 2020	443,734 / 16,668,957	T	0.006418	standardized natural log-transformed	0.119493	0.012369	4.43e-22	European (white British), UK
rs17765311	15	AC007950.2	C	A	C	C	0.20828	0.79172	common (≥0.050)	Manousaki et al, 2020	443,734 / 16,668,957	C	0.344611	standardized natural log-transformed	-0.01515	0.002047	1.35e-13	European (white British), UK
rs8063706	16	BCAR4	T	A	T	A	0.1962	0.8038	common (≥0.050)	Manousaki et al, 2020	443,734 / 16,668,957	T	0.272828	standardized natural log-transformed	0.012968	0.002198	3.64e-09	European (white British), UK
rs71383766	16	FBXL19	T	C	T	C	0.28284	0.71716	common (≥0.050)	Manousaki et al, 2020	443,734 / 16,668,957	T	0.419574	standardized natural log-transformed	0.012569	0.002065	1.15e-09	European (white British), UK
rs1800775	16	CETP	A	C	A	A	0.496629	0.503371	common (≥0.050)	Manousaki et al, 2020	443,734 / 16,668,957	A	0.486317	standardized natural log-transformed	-0.016619	0.00195	1.56e-17	European (white British), UK
rs2909218	17	RP11-120M18.2	T	C	C	C	0.24214	0.75786	common (≥0.050)	Manousaki et al, 2020	443,734 / 16,668,957	T	0.792744	standardized natural log-transformed	0.016894	0.002418	2.81e-12	European (white British), UK
rs57631352	19	STAP2	G	A	G	G	0.29818	0.70182	common (≥0.050)	Manousaki et al, 2020	443,734 / 16,668,957	G	0.297255	standardized natural log-transformed	-0.012866	0.002128	1.48e-09	European (white British), UK
rs73015021	19	LDLR	G	A	G	A	0.02448	0.97552	low frequency (0.010-0.049)	Manousaki et al, 2020	443,734 / 16,668,957	G	0.121031	standardized natural log-transformed	0.023034	0.002983	1.15e-14	European (white British), UK
rs10500209	19	LDLR	C	T	C	C	0.246277	0.753723	common (≥0.050)	Manousaki et al, 2020	443,734 / 16,668,957	C	0.282129	standardized natural log-transformed	-0.013417	0.002169	6.18e-10	European (white British), UK
rs58542926	19	TM6SF2	T	C	T	C	0.068263	0.931737	common (≥0.050)	Manousaki et al, 2020	443,734 / 16,668,957	T	0.075847	standardized natural log-transformed	0.032488	0.00367	8.57e-19	European (white British), UK
rs1065853	19	APOC1	T	G	T	G	0.03724	0.96276	low frequency (0.010-0.049)	Manousaki et al, 2020	443,734 / 16,668,957	T	0.082083	standardized natural log-transformed	0.027397	0.00367	8.32e-14	European (white British), UK
rs157595	19	APOC1	G	A	A	G	0.35813	0.64182	common (≥0.050)	Manousaki et al, 2020	443,734 / 16,668,957	G	0.614127	standardized natural log-transformed	-0.015581	0.00205	2.95e-14	European (white British), UK
rs112285002	19	SULT2A1	T	C	T	C	0.10615	0.89385	common (≥0.050)	Manousaki et al, 2020	443,734 / 16,668,957	T	0.159529	standardized natural log-transformed	0.060321	0.002701	1.77e-110	European (white British), UK
rs62130059	19	SULT2A1	C	A	A	C	0	1	rare (<0.010)	Manousaki et al, 2020	443,734 / 16,668,957	C	0.335823	standardized natural log-transformed	-0.02731	0.002255	9.25e-34	European (white British), UK
rs8103262	19	ZNF808	C	T	C	T	0.32279	0.67721	common (≥0.050)	Manousaki et al, 2020	443,734 / 16,668,957	C	0.305004	standardized natural log-transformed	0.012519	0.002114	3.18e-09	European (white British), UK
rs6127099	20	RP13-379L11.3	T	A	T	T	0.14469	0.85531	common (≥0.050)	Manousaki et al, 2020	443,734 / 16,668,957	T	0.279034	standardized natural log-transformed	-0.036797	0.002219	9.3e-62	European (white British), UK
rs2762942	20	RP13-379L11.3	A	G	G	G	0.05193	0.94807	common (≥0.050)	Manousaki et al, 2020	443,734 / 16,668,957	A	0.942083	standardized natural log-transformed	0.053192	0.004321	7.99e-35	European (white British), UK
rs960596	22	SCUBE1	T	C	T	C	0.29698	0.70302	common (≥0.050)	Manousaki et al, 2020	443,734 / 16,668,957	T	0.339588	standardized natural log-transformed	0.012414	0.002076	2.23e-09	European (white British), UK
rs4588	4	GC	G	T	T	T	0.27057	0.72943	common (≥0.050)	Parlato et al, 2022	6934 / 11,947,647	T	0.08	log-transformed (undetermined)	-0.11	0.01	1.48e-13	African or Caribbean descent (British African, British Caribbean), UK
										Hendi et al, 2023	6,047 / 7,880,618	T	0.1924	rank-based inverse-normal transformed	-0.1188	0.022	8.06e-08	Middle Eastern (Qatari), Qatar
										O'Brien et al, 2018	3363 / 386,449	A	0.27	raw	-3.5	0.2806	4.5e-38	Transethnic (European descent primarily, minoroty with African and Hispanic descent), USA
rs116788687	1	HSPG2	G	C	C	G	0.01987	0.98013	low frequency (0.010-0.049)	Palmer et al, 2021	697 / 1,705,970	G	0.999921	natural log transformed (plus offset)	-1.07	0.17	2.17e-10	African descent (African American), USA
rs143555701	3	TNIK	T	G	T	T	0.01939	0.98061	low frequency (0.010-0.049)	Palmer et al, 2021	697 / 1,705,970	T	0.0066	natural log transformed (plus offset)	-1.01	0.18	8.98e-09	African descent (African American), USA
rs116950775	22	KIAA1644/LDOC1L	T	C	T	T	0.03069	0.96931	low frequency (0.010-0.049)	Palmer et al, 2021	697 / 1,705,970	T	0.0079	natural log transformed (plus offset)	-1.04	0.18	9.29e-09	African descent (African American), USA
rs114001906	10	FLJ31813	C	T	C	C	0.02225	0.97775	low frequency (0.010-0.049)	Palmer et al, 2021	697 / 1,705,970	C	0.0033	natural log transformed (plus offset)	-1.06	0.19	1.25e-08	African descent (African American), USA
rs111955953	5	-/FTMT	C	A	C	C	0.00422	0.99578	rare (<0.010)	Palmer et al, 2021	697 / 1,705,970	C	0.014	natural log transformed (plus offset)	-1.06	0.19	1.36e-08	African descent (African American), USA
rs117075918	17	TBC1D16	C	T	C	C	0.01856	0.98144	low frequency (0.010-0.049)	Palmer et al, 2021	697 / 1,705,970	C	0.0099	natural log transformed (plus offset)	-1.23	0.22	1.4e-08	African descent (African American), USA
rs6048371	20	FOXA2/SSTR4	T	C	T	T	0.327939	0.672061	common (≥0.050)	Sapkota et al, 2016	3538 / 5,904,251	T	0.2826	natural log-transformed	-0.13	0.023	0.00000000482 (meta-analysis discovery+replication)	South Asian (Punjabi Indian), India
rs2207173	20	FOXA2/SSTR4	G	A	G	G	0.29349	0.70651	common (≥0.050)	Sapkota et al, 2016	3538 / 5,904,251	G	0.28	natural log-transformed	-0.13	0.023	0.00000000447 (meta-analysis discovery+replication)	South Asian (Punjabi Indian), India
rs2282679	4	GC	T	G	G	G	0.27455	0.72545	common (≥0.050)	Ahn et al, 2010	4501 / 593,253	C	0.26	square-root transformed	-0.38	0.03	1.8e-49	European descent (Finnish, American), Finalnd, USA
										Wang et al, 2010	16,125 / 425,593	G	0.29	natural log transformed	n/a	0.012	1.9e-109	European descent (British, Swedish, Finnish, Dutch, American), UK, Sweden, Finalnd, the Netherlands, USA
										Hong et al, 2018	24497 / 398,246-15,000,000	G	0.23	natural log transformed	16.6 (z-score)	n/a	4.4e-63	Transethnic (Hispanic American, African American, European), USA
rs11023332	11	PDE3B	G	C	C	G	0.41785	0.58215	common (≥0.050)	Kim et al, 2021	7,590 / 1,695,891	C	0.421	raw	0.77	n/a	3.2e-11	East Asian (Korean), South Korea
										Anderson et al, 2014	1813 / 535,632 (imputed to 2,461,244)	G	0.42	natural log transformed (exponentiated)	0.94	0.0102	2.2e-10	European descent (Australian), Australia
rs7041	4	GC	A	C	A	A	0.462471	0.537529	common (≥0.050)	Kim et al, 2021	7,590 / 1,695,891	C	0.261	raw	0.79	n/a	1.79e-11	East Asian (Korean), South Korea
										Hong et al, 2018	24729 / 398,246-15,000,000	A	0.56	natural log transformed	14.8 (z-score)	n/a	1.6e-49	Transethnic (Hispanic American, African American, European), USA
rs3831470	11	NADSYN1	-	insAT	-		0.4667	0.533	common (≥0.050)	Kim et al, 2021	7,590 / 1,695,891		0.387	raw	0.58	n/a	2.6e-09	East Asian (Korean), South Korea
rs2298850	4	GC	C	G	C	C	0.13794	0.86206	common (≥0.050)	Hendi et al, 2023	6,047 / 7,880,618	C	0.1772	rank-based inverse-normal transformed	-0.1285	0.023	1.71e-08	Middle Eastern (Qatari), Qatar
rs3755967	4	GC	C	T	T	T	0.17084	0.82916	common (≥0.050)	Jiang et al, 2018	79.366 / 2.543.887	T	0.28	natural log transformed	-0.089	0.0023	4.74E-343	European descent (British, Irish, Scotish, Swedish, Finnish, German, Dutch, Italian, American, Canadian), UK, Sweden, Finalnd, Germany, the Netherlands, Italy, USA, Canada
										Hong et al, 2018	2725 / 398,246-717,275	T	0.23	natural log transformed	5.7 (z-score)	n/a	9e-09	Hispanic (Hispanic American), USA
rs10745742	12	AMDHD1	C	T	T	C	0.42949	0.57051	common (≥0.050)	Jiang et al, 2018	79.366 / 2.543.887	T	0.4	natural log transformed	0.017	0.0022	1.88e-14	European descent (British, Irish, Scotish, Swedish, Finnish, German, Dutch, Italian, American, Canadian), UK, Sweden, Finalnd, Germany, the Netherlands, Italy, USA, Canada
rs12785878	11	NADSYN1/ DHCR7	G	T	G	G	0.299588	0.700412	common (≥0.050)	Jiang et al, 2018	79.366 / 2.543.887	T	0.75	natural log transformed	0.036	0.0022	3.8e-62	European descent (British, Irish, Scotish, Swedish, Finnish, German, Dutch, Italian, American, Canadian), UK, Sweden, Finalnd, Germany, the Netherlands, Italy, USA, Canada
										Wang et al, 2010	16,125 / 425,593	G	0.23	natural log transformed	n/a	0.013	8.96e-16	European descent (British, Swedish, Finnish, Dutch, American), UK, Sweden, Finalnd, the Netherlands, USA
rs10741657	11	CYP2R1	G	A	A	G	0.379092	0.620908	common (≥0.050)	Jiang et al, 2018	79.366 / 2.543.887	A	0.4	natural log transformed	0.031	0.0022	2.05e-46	European descent (British, Irish, Scotish, Swedish, Finnish, German, Dutch, Italian, American, Canadian), UK, Sweden, Finalnd, Germany, the Netherlands, Italy, USA, Canada
										Wang et al, 2010	16,125 / 425,593	A	0.4	natural log transformed	n/a	0.011	3.27e-20	European descent (British, Swedish, Finnish, Dutch, American), UK, Sweden, Finalnd, the Netherlands, USA
rs1007392	11	PDE3B	A	G	G	G	0.427617	0.572383	common (≥0.050)	Anderson et al, 2014	1813 / 535,632 (imputed to 2,461,244)	A	0.59	natural log transformed (exponentiated)	1.06	0.0102	3.9e-08	European descent (Australian), Australia
rs17467825	4	GC	A	G	G	G	0.25678	0.74322	common (≥0.050)	Anderson et al, 2014	1813 / 535,632 (imputed to 2,461,244)	A	0.7	natural log transformed (exponentiated)	1.07	0.0102	4.2e-09	European descent (Australian), Australia
						G				Wang et al, 2023	9,983 / 48836723	G	0.288891	rank-based inverse-normal transformed	-0.10952	0.014207	1.26942e-14	South Asian (British Indian, Pakistani, Bangladeshi), UK
rs1155563 (high LD with rs4588)	4	GC	T	C	C	C	0.26912	0.73088	common (≥0.050)	Anderson et al, 2014	1813 / 535,632 (imputed to 2,461,244)	T	0.29	natural log transformed (exponentiated)	0.94	0.0102	3.9e-09	European descent (Australian), Australia
										O'Brien et al, 2018	3363 / 386,449	G	0.27	raw	-3	0.3061	9.6e-29	Transethnic (European descent primarily, minoroty with African and Hispanic descent), USA
rs705120 (high LD with rs7041 and rs4588)	4	GC	A	C	A	A	0.414602	0.585398	common (≥0.050)	O'Brien et al, 2018	3363 / 386,449	A	0.42	raw	-2.4	0.2296	4.5e-22	Transethnic (European descent primarily, minoroty with African and Hispanic descent), USA
rs2201124 (high LD with rs4588)	4	GC	C	T	T	T	0.29282	0.70718	common (≥0.050)	O'Brien et al, 2018	3363 / 386,449	A	0.31	raw	-2.2	0.2551	3.4e-17	Transethnic (European descent primarily, minoroty with African and Hispanic descent), USA
rs1526692 (high LD with rs4588)	4	GC	A	G	G	G	0.397069	0.602931	common (≥0.050)	O'Brien et al, 2018	3363 / 386,449	G	0.4	raw	-2	0.2296	8.8e-16	Transethnic (European descent primarily, minoroty with African and Hispanic descent), USA
										Hong et al, 2018	2095 / 398,246-717,275	A	0.17	natural log transformed	6.3 (z-score)	n/a	2.6e-10	Hispanic (Hispanic American), USA
rs6837549 (high LD with rs4588)	4	GC	G	T	T	G	0.486829	0.513171	common (≥0.050)	O'Brien et al, 2018	3363 / 386,449	A	0.49	raw	1.7	0.2806	4.6e-12	Transethnic (European descent primarily, minoroty with African and Hispanic descent), USA
										Hong et al, 2018	21,193 / 398,246-15,000,000	A	0.45	natural log transformed	7.4 (z-score)	n/a	1.7e-13	Transethnic (Hispanic American, African American, European), USA
rs11023227 (high LD with rs12794714)	11	CYP2R1	T	C	C	C	0.37254	0.62746	common (≥0.050)	O'Brien et al, 2018	3363 / 386,449	G	0.36	raw	-1.7	0.2551	1.5e-11	Transethnic (European descent primarily, minoroty with African and Hispanic descent), USA
rs10766188 (high LD with rs12794714)	11	PSMA1	T	C	C	C	0.339326	0.660674	common (≥0.050)	O'Brien et al, 2018	3363 / 386,449	G	0.34	raw	-1.5	0.2551	6.1e-09	Transethnic (European descent primarily, minoroty with African and Hispanic descent), USA
rs1993116 / rs2060793 (high LD with rs12794714)	11	CYP2R1	A	G	A	G	0.376966	0.623034	common (≥0.050)	O'Brien et al, 2018	3363 / 386,449	A	0.38	raw	1.4	0.2551	9.7e-09	Transethnic (European descent primarily, minoroty with African and Hispanic descent), USA
										Ahn et al, 2010	4501 / 593,253	A	0.49	square-root transformed	0.25	0.05	2.9e-17	European descent (Finnish, American), Finalnd, USA
rs11023203 (high LD with rs12794714)	11	CYP2R1	G	A	A	A	0.335741	0.664259	common (≥0.050)	O'Brien et al, 2018	3363 / 386,449	A	0.33	raw	-1.4	0.2551	4.9e-08	Transethnic (European descent primarily, minoroty with African and Hispanic descent), USA
rs146759773	2	PRKD3	C	G	G	C	0.00298	0.99702	rare (<0.010)	Wang et al, 2023	8306 / 50357912	A	0.34	rank-based inverse-normal transformed	0.356762	0.0627833	1.32797e-08	African descent (British African and Carribean), UK
rs16891982	5	SLC45A2	C	G	C	C	0.134	0.866	common (≥0.050)	Wang et al, 2023	405657 / 8546068	C	0.0482157	rank-based inverse-normal transformed	-0.0697584	0.0061449	7.22829e-30	European (mainly British), UK
rs12913832	15	HERC2	A	G	G	A	0.365182	0.634818	common (≥0.050)	Wang et al, 2023	417580 / 8546068	A	0.230026	rank-based inverse-normal transformed	-0.0180131	0.00247375	3.29651e-13	European (mainly British), UK
rs35749740	16	URAHP	T	C	T	C	0.21876	0.78124	common (≥0.050)	Wang et al, 2023	397469 / 8546068	T	0.705351	rank-based inverse-normal transformed	0.012	0.0023	3.8e-08	European (mainly British), UK
rs843005	4	GC	T	C	T	T	0.432	0.568	common (≥0.050)	Hong et al, 2018	7255 / 529,957-15,000,000	C	0.58	natural log transformed	7.1 (z-score)	n/a	1e-12	African descent (African American), USA
rs222040	4	GC	A	G	A	-	0.4401	0.5599	common (≥0.050)	Hong et al, 2018	7258 / 529,957-15,000,000	G	0.58	natural log transformed	7.1 (z-score)	n/a	1.1e-12	African descent (African American), USA
rs79666294	5	KIF4B	C	T	T	C	0.0124	0.9876	low frequency (0.010-0.049)	Hong et al, 2018	3999 / 529,957-15,000,000	T	0.01	natural log transformed	5.6 (z-score)	n/a	2.7e-08	African descent (African American), USA
rs377687	4	GC	A	G	A	-			common (≥0.050)	Hong et al, 2018	2095 / 398,246-717,275	G	0.62	natural log transformed	5.8 (z-score)	n/a	6.2e-09	Hispanic (Hispanic American), USA
										Hong et al, 2018	23,402 / 398,246-15,000,000	G	0.65	natural log transformed	8.4 (z-score)	n/a	4.9e-17	Transethnic (Hispanic American, African American, European), USA
rs56003670	4	GC	A	C	C		0.346321	0.653679	common (≥0.050)	Hong et al, 2018	2099 / 398,246-717,275	C	0.25	natural log transformed	5.8 (z-score)	n/a	6.7e-09	Hispanic (Hispanic American), USA
rs1402155	4	GC	G	A	A	G	0.35977	0.64023	common (≥0.050)	Hong et al, 2018	24,431 / 398,246-15,000,000	A	0.37	natural log transformed	7.6 (z-score)	n/a	2.1e-14	Transethnic (Hispanic American, African American, European), USA
rs17767445	4	GC	A	G	A	A	0.21423	0.78577	common (≥0.050)	Hong et al, 2018	20,417 / 398,246-15,000,000	G	0.85	natural log transformed	7.2 (z-score)	n/a	6.1e-13	Transethnic (Hispanic American, African American, European), USA
rs13107347	4	GC	C	T	C	C	0.345724	0.654276	common (≥0.050)	Hong et al, 2018	26,517 / 398,246-15,000,000	T	0.67	natural log transformed	6.1 (z-score)	n/a	8e-10	Transethnic (Hispanic American, African American, European), USA
rs1352844	4	GC	T	C	T	-	0.118	0.882	common (≥0.050)	Hong et al, 2018	24,119 / 398,246-15,000,000	C	0.87	natural log transformed	5.7 (z-score)	n/a	1.5e-08	Transethnic (Hispanic American, African American, European), USA
rs6814839	4	GC	A	G	G	-	0.076595	0.923405	common (≥0.050)	Hong et al, 2018	26,505 / 398,246-15,000,000	G	0.12	natural log transformed	5.6 (z-score)	n/a	2e-08	Transethnic (Hispanic American, African American, European), USA
rs7938885	11	DHCR7	C	T	T	C	0.4475	0.5525	common (≥0.050)	Hong et al, 2018	22,039 / 398,246-15,000,000	T	0.37	natural log transformed	8.1 (z-score)	n/a	4.5e-16	Transethnic (Hispanic American, African American, European), USA
rs10898223	11	DHCR7	G	A	A	-	0.18352	0.81648	common (≥0.050)	Hong et al, 2018	22,020 / 398,246-15,000,000	A	0.16	natural log transformed	5.6 (z-score)	n/a	1.9e-08	Transethnic (Hispanic American, African American, European), USA
rs719700	12	ANO6/ARID2	T	C	C	T	0.01516	0.98484	low frequency (0.010-0.049)	Hong et al, 2018	12,087 / 398,246-15,000,000	C	0.04	natural log transformed	5.6 (z-score)	n/a	2.8e-08	Transethnic (Hispanic American, African American, European), USA
rs1410656	13	HTR2A	C	T	T	C	0.02078	0.97922	low frequency (0.010-0.049)	Hong et al, 2018	12,841 / 398,246-15,000,000	T	0.06	natural log transformed	5.9 (z-score)	n/a	3.7e-09	Transethnic (Hispanic American, African American, European), USA
rs115651661	3	CNTN3	T	C	C		0.01512	0.98488	low frequency (0.010-0.049)	Hendi et al, 2025	13,652 / 49,260,795 (discovery), 56,600,172 (replication)	C	0.00399125	rank-based inverse-normal transformed	0.5587	0.17	1.48e-08	Middle Eastern (Qatari), Qatar
rs536115678	5	EBF1	C	A	A		0	1	rare (<0.010)	Hendi et al, 2025	13,652 / 49,260,795 (discovery), 56,600,172 (replication)	A	0.0002575	rank-based inverse-normal transformed	-1.7427	0.4	1.57e-08	Middle Eastern (Qatari), Qatar
chr21:43954055:C:T	21	AGPAT3	C	T	T		n/a	n/a	n/a	Hendi et al, 2025	13,652 / 49,260,795 (discovery), 56,600,172 (replication)	T	0.00038625	rank-based inverse-normal transformed	1.4334	0.34	3.65e-08	Middle Eastern (Qatari), Qatar
chr21:43790823:A:G	21	RRP1	A	G	G		n/a	n/a	n/a	Hendi et al, 2025	13,652 / 49,260,795 (discovery), 56,600,172 (replication)	G	0.00038625	rank-based inverse-normal transformed	1.4334	0.34	3.65e-08	Middle Eastern (Qatari), Qatar
rs550626115	15	TPM1–AS	C	T	T		0	1	rare (<0.010)	Hendi et al, 2025	13,652 / 49,260,795 (discovery), 56,600,172 (replication)	T	0.00012875	rank-based inverse-normal transformed	-2.6674	0.69	4.07e-08	Middle Eastern (Qatari), Qatar
rs1014490316	20	PHACTR3	A	G	G		7e-05	0.99993	rare (<0.010)	Hendi et al, 2025	13,652 / 49,260,795 (discovery), 56,600,172 (replication)	G	0.00012875	rank-based inverse-normal transformed	2.6482	0.69	5.04e-08	Middle Eastern (Qatari), Qatar

## Sheet: Table S4_dbSNP indexed
rsid	Chromosome	Position	Gene
rs6671730	1	2407700	PEX10
rs35408430	1	17233700	PADI1
rs7522116	1	41370013	FOXO6
rs61467610	1	45549864	AKR1A1
rs11591147	1	55039974	PCSK9
rs2131925	1	62560271	DOCK7
rs7528419	1	109274570	CELSR2
rs140371183	1	152125952	HDHD1P2
rs12123821	1	152206676	FLG-AS1, RP11-107M16.2
rs61816761	1	152313385	FLG-AS1,FLG
rs1933064	1	152329100	FLG-AS1
rs10908419	1	154595223	ADAR
rs10908465	1	155419897	ASH1L
rs867772	1	220799001	MTARC1
rs6672758	1	230167766	GALNT2
rs6698680	1	2398222	RER1
rs3750296	1	17233161	PADI1
rs7519574	1	34260951	RP4-657M3.2
rs56044892	1	41364414	FOXO6
rs2934744	1	62582374	DOCK7
rs3768013	1	150842935	ARNT
rs115045402	1	152057072	FLG
rs201561609	1	152215426	FLG
rs185433896	1	152276545	FLG
rs189918701	1	152281676	FLG
rs375984409	1	152283296	FLG
rs144613541	1	152298399	FLG
rs150597413	1	152305146	FLG
rs138726443	1	152307547	FLG
rs576242124	1	152418287	FLG
rs184958517	1	153138836	FLG
rs558560635	1	153175521	FLG
rs11264360	1	155314795	FDPS
rs10127775	1	230160042	GALNT2
rs116788687	1	21854867	HSPG2
rs7604788	2	20967152	RP11-116D2.1
rs541041	2	21072103	APOB
rs1260326	2	27508073	GCKR
rs727857	2	58754832	LINC01122
rs2710651	2	62939244	EHBP1
rs3849374	2	100826935	NPAS2, AC092168.2
rs7569755	2	117890685	HTR5BP
rs1047891	2	210675783	CPS1
rs2012736	2	233713733	UGT1A gene cluster
rs12997242	2	21158305	TDRD15
rs11127048	2	27529596	GCKR
rs6724965	2	100823689	NPAS2
rs2011425	2	233718962	UGT1A4
rs146759773	2	37305924	PRKD3
rs10642047	3	18752822	AC144521.1
rs6782190	3	85590522	CADM2
rs11458206	3	125406316	RNU6-232P
rs9861009	3	141935843	RP11-271K21.11
rs7650253	3	49393727	RHOA
rs1972994	3	85581992	CADM2
rs6438900	3	125429443	MRPL3
rs6773343	3	142106756	TFDP2
rs143555701	3	171396906	TNIK
rs115651661	3	74272255	CNTN3
rs78649910	4	3480486	DOK7
rs4364259	4	15890536	RP11-442P12.1
rs4616820	4	56879315	REST
rs35057908	4	68506364	UGT2B29P
rs368637654	4	68725554	RP11-1267H10.4
rs34407256	4	69103108	UGT2B7
rs705117	4	71742398	GC
rs11723621	4	71749645	GC
rs1352846	4	71752058	GC
rs6148515	4	71904847	RP11-545L5.1
rs11732896	4	87366841	HSD17B11
rs28364331	4	99280138	RP11-696N14.1, ADH1A
rs1229984	4	99318162	ADH1A
rs7699711	4	69081878	UGT2B7
rs529640451	4	71311327	GC
rs528776789	4	71620423	GC
rs113938679	4	71622308	GC
rs564377207	4	71622808	GC
rs186897112	4	71662848	GC
rs557657187	4	71674140	GC
rs145432346	4	71709300	GC
rs560384646	4	71750901	GC
rs200641845	4	71755178	GC
rs565277381	4	71760055	GC
rs3775150	4	71775033	GC
rs222026	4	71778043	GC
rs190688847	4	71839999	GC
rs184291421	4	71887129	GC
rs188838036	4	71917668	GC
rs186881826	4	71920026	GC
rs186441690	4	71955252	GC
rs546541682	4	71998849	GC
rs143106299	4	72054368	GC
rs192785674	4	72640109	GC
rs58073039	4	87366211	HSD17B11
rs4588	4	71752606	GC
rs2282679	4	71742666	GC
rs7041	4	71752617	GC
rs2298850	4	71748550	GC
rs3755967	4	71743681	GC
rs17467825	4	71739800	GC
rs1155563	4	71777771	GC
rs705120	4	71748423	GC
rs2201124	4	71731292	GC
rs1526692	4	71713007	GC
rs6837549	4	71731104	GC
rs843005	4	71750610	GC
rs222040	4	71751215	GC
rs377687	4	71703348	GC
rs56003670	4	71706437	GC
rs1402155	4	71840191	GC
rs17767445	4	71879550	GC
rs13107347	4	72109031	GC
rs1352844	4	71782032	GC
rs6814839	4	71886005	GC
rs10070734	5	88644208	LINC00461
rs31612	5	109660942	AC012603.1
rs7718395	5	119316879	TNFAIP8
rs111955953	5	121844977	-/FTMT
rs16891982	5	33951588	SLC45A2
rs79666294	5	155047146	KIF4B
rs536115678	5	158884335	EBF1
rs72834856	6	22801629	RP1-209A6.1
rs78151190	6	25618779	LRRC16A
rs28374650	6	32655590	HLA-DQB1
rs9476310	6	60799829	RP11-325M4.2
rs9490317	6	121538353	RNU4-76P
rs2248551	6	131603549	MED23
rs3822868	6	131613846	MED23
rs10085881	7	21538342	D H11
rs7784802	7	64555001	ZNF680
rs75741381	7	101166177	VGF
rs6966728	7	104977871	LINC01004
rs139183279	7	107495953	COG5
rs2346264	7	133851598	EXOC4
rs111529171	7	21532314	DNAH11
rs1011468	7	104973344	LINC01004
rs1858889	7	107477002	COG5
rs34290760	8	9327669	RP11-115J16.1
rs804281	8	11754356	GATA4
rs28692966	8	26035403	EBF2
rs4738684	8	58480714	CYP7A1
rs12056768	8	115976302	LINC00536
rs804280	8	11755189	GATA4
rs34726834	8	26032090	EBF2
rs7828742	8	115948504	LINC00536
rs13284054	9	104906792	ABCA1
rs10818769	9	122957644	DNAH11
rs532436	9	133274414	ABO
rs10887718	10	80282868	MAT1A
rs77532868	10	86321681	GRID1
rs3925446	10	89735565	KIF20B
rs4418728	10	93079967	CYP26A1
rs114001906	10	50039928	FLJ31813
rs116970203	11	14855172	PDE3B
rs117576073	11	14891027	CYP2R1
rs12794714	11	14892029	CYP2R1
rs61891388	11	66312347	RP11-867G23.13
rs78168201	11	71260103	SHANK2
rs1660839	11	71383186	AP002387.1
rs12803256	11	71421822	AP002387.1
rs12798050	11	71512210	S100A11P3
rs72997623	11	75777009	DGAT2
rs613808	11	116840252	APOA1-AS
rs1149605	11	76774172	RP11-21L23.4
rs964184	11	116778201	ZNF259
rs2847500	11	120243712	POU2F3
rs538325438	11	13392483	CYP2R1
rs373514022	11	13934102	CYP2R1
rs571618690	11	13975275	CYP2R1
rs191379475	11	14054165	CYP2R1
rs561089663	11	14078992	CYP2R1
rs10832218	11	14159628	CYP2R1
rs117206369	11	14314330	CYP2R1
rs567876843	11	14392593	CYP2R1
rs148514005	11	14443332	CYP2R1
rs571484036	11	14491013	CYP2R1
rs577185477	11	14591017	CYP2R1
rs554808052	11	14614844	CYP2R1
rs10832289	11	14647950	CYP2R1
rs187443664	11	14747346	CYP2R1
rs188480917	11	14764324	CYP2R1
rs534042887	11	14796712	CYP2R1
rs532836473	11	14801307	CYP2R1
rs201501563	11	14860924	CYP2R1
rs117913124	11	14879385	CYP2R1
rs150585703	11	14929670	CYP2R1
rs574992951	11	16559411	PLEKHA7
rs567415847	11	16833084	PLEKHA7
rs523583	11	66302675	TMEM151A
rs536006581	11	71424105	FLJ42102
rs574615332	11	71433381	FLJ42102
rs549940584	11	71511362	FLJ42102
rs200454003	11	71517944	FLJ42102
rs10793129	11	75748820	RP11-21L23.4
rs3829251	11	71483513	NADSYN1
rs11023332	11	14762564	PDE3B
rs3831470	11	71454899	NADSYN1
rs12785878	11	71456403	NADSYN1/ DHCR7
rs10741657	11	14893332	CYP2R1
rs1007392	11	14753045	PDE3B
rs11023227	11	14437541	CYP2R1
rs10766188	11	14639280	PSMA1
rs1993116	11	14888688	CYP2R1
rs11023203	11	14388269	CYP2R1
rs7938885	11	71458997	DHCR7
rs10898223	11	71508218	DHCR7
rs11182428	12	38132585	R 5SP358
rs1038165	12	68272160	MDM1
rs12372115	12	97588923	RMST
rs73413596	12	111144826	CUX2
rs10859995	12	95981904	HAL
rs12317268	12	21199607	SLCO1B1
rs9668081	12	38209109	FAM166AP9
rs61937878	12	95977953	HAL
rs10745742	12	95964751	AMDHD1
rs719700	12	45635426	ANO6/ARID2
rs35230619	13	55121474	MIR5007
rs1410656	13	46968386	HTR2A
rs7149014	14	29333705	RP11-562L8.1
rs12881545	14	100709875	DLK1
rs8018720	14	39086981	SEC23A
rs55829990	15	63498443	USP3
rs325384	15	99689556	MEF2A
rs261291	15	58387979	ALDH1A2
rs1800588	15	58431476	ALDH1A2, LIPC
rs62007299	15	77419377	PEAK1
rs17765311	15	63497753	AC007950.2
rs12913832	15	28120472	HERC2
rs550626115	15	63022380	TPM1?AS
rs138385079	16	11812803	BCAR4
rs17231506	16	56960616	CETP
rs11076175	16	56972466	CETP
rs4327060	16	72773539	RP5-991G20.1
rs4575545	16	79721549	RP11-345M22.1, RP11-345M22.2
rs11542462	16	82000205	SDR42E1
rs77924615	16	20381010	PDILT
rs8063706	16	11815695	BCAR4
rs71383766	16	30918912	FBXL19
rs1800775	16	56961324	CETP
rs35749740	16	90048425	URAHP
rs10454087	17	42583623	FAM134C
rs2952289	17	68468273	RP11-120M18.2
rs2909218	17	68468405	RP11-120M18.2
rs117075918	17	80016814	TBC1D16
rs4121823	18	49617853	LIPG
rs590215	18	60236855	RP11-795H16.2
rs8091117	18	31339831	DSG1
rs2037511	18	63698973	SERPINB11
rs142158911	19	11079858	LDLR
rs187429064	19	19269704	AC138430.4, TM6SF2
rs200210321	19	19283082	SUGP1
rs7412	19	44908822	APOE
rs484195	19	44918620	APOC1
rs212100	19	47873738	SULT2A1
rs8113404	19	52562326	ZNF808, ZNF701
rs11606	19	54154365	CNOT3
rs3814995	19	35851310	NPHS1
rs10426	19	51014542	KLK10
rs57631352	19	4338176	STAP2
rs73015021	19	11082239	LDLR
rs10500209	19	11868349	LDLR
rs58542926	19	19268740	TM6SF2
rs1065853	19	44909976	APOC1
rs157595	19	44922203	APOC1
rs112285002	19	47871063	SULT2A1
rs62130059	19	47957983	SULT2A1
rs8103262	19	52562561	ZNF808
rs2207132	20	40513876	MAFB
rs2762943	20	54174247	CYP24A1
rs6123359	20	54098167	BCAS1
rs17216707	20	54115823	CYP24A1
rs2585442	20	54120584	CYP24A1
rs6127099	20	54114863	RP13-379L11.3
rs2762942	20	54172386	RP13-379L11.3
rs6048371	20	22823469	FOXA2/SSTR4
rs2207173	20	22824423	FOXA2/SSTR4
rs1014490316	20	59592010	PHACTR3
rs2229742	21	14966851	NRIP1
rs6003456	22	23013933	AP000362.1
rs115621755	22	50414705	PPP6R2
rs2074735	22	31139886	PLA2G3
rs960596	22	40997516	SCUBE1
rs116950775	22	44368463	KIAA1644/LDOC1L
rs28367476	X	51869197	MAGED1

## Sheet: Table S5_SNPs by chromosome
GWAS-identified SNPs	n	% of total
By chromosome
chr1	36	12.2
chr2	11	3.7
chr3	14	4.8
chr4	55	18.7
chr5	8	2.7
chr6	9	3.1
chr7	9	3.1
chr8	9	3.1
chr9	5	1.7
chr10	5	1.7
chr11	51	17.3
chr12	10	3.4
chr13	2	0.7
chr14	4	1.4
chr15	8	2.7
chr16	12	4.1
chr17	4	1.4
chr18	4	1.4
chr19	19	6.4
chr20	10	3.4
chr21	3	1
chr22	5	1.7
chrX	1	0.3
By variant frequency
common (≥0.050)	202	68.8
low frequency (0.010–0.049)	28	9.5
rare (<0.010)	54	18.3
missing / not reported	10	3.4
By ancestral group
European	252	85.7
Trans-ethnic / multi-ancestry	24	8.2
African	12	4.1
Middle Eastern	8	2.7
East Asian	5	1.7
Hispanic/Latino	5	1.7
South Asian	3	1

## Sheet: Table S6_SNPs by common gene
Gene	GWAS-identified SNPs (n)	% of total
GC	43	0.151
CYP2R1	25	0.088
FLG	11	0.039
FLJ42102	4	0.014
NADSYN1/ DHCR7	4	0.014
CETP	3	0.011
LDLR	3	0.011
APOC1	3	0.011
SULT2A1	3	0.011

## Sheet: Table S7_replicated SNPs
SNP	Chromosome	Gene	position_GRCh38	No. of independent GWAS	No. of different ancestries
rs11723621	4	GC	4:71749645	3 (Manousaki et al, 2020; Kim et al, 2021; Hendi et al, 2023)	3 (European; Middle Eastern; East Asian)
rs4588	4	GC	4:71752606	3 (O’Brien et al, 2018; Parlato et al, 2022; Hendi et al, 2023)	3 (Trans-ethnic; Middle Eastern; African)
rs2282679	4	GC	4:71742666	3 (Ahn et al, 2010; Wang et al, 2010; Hong et al, 2018)	2 (European; Trans-ethnic)
rs12803256	11	AP002387.1	11:71421822	2 (Manousaki et al, 2020 / Revez et al, 2020; Kim et al, 2021;)	2 (European; East Asian)
rs8018720	14	SEC23A	14:39086981	2 (Manousaki et al, 2020 / Revez et al, 2020; Jiang et al, 2018)	1 (European)
rs10741657	11	CYP2R1	11:14893332	2 (Jiang et al, 2018 /Wang et al, 2010; Anderson et al, 2014)	1 (European)
rs12794714	11	CYP2R1	11:14892029	2 (Revez et al, 2020; O’Brien et al, 2018)	2 (European; Trans-ethnic)
rs17216707	20	CYP24A1	20:54115823	2 (Revez et al, 2020; Jiang et al, 2018)	1 (European)
rs117913124	11	CYP2R1	11:14879385	2 (Revez et al, 2020; O’Brien et al, 2018)	2 (European; Trans-ethnic)
rs11023332	11	PDE3B	11:14879385	2 (Kim et al, 2021; Anderson et al, 2014)	2 (European; East Asian)
rs3755967	4	GC	4:71743681	2 (Hong et al, 2018; Jiang et al, 2018)	2 (European; Hispanic)
rs17467825	4	GC	4:71739800	2 (Wang et al, 2023; Anderson et al, 2014)	2 (European; South Asian)
rs1155563	4	GC	4:71777771	2 (Anderson et al, 2014; O’Brien et al, 2018)	2 (European; Trans-ethnic)
rs1526692	4	GC	4:71713007	2 (Hong et al, 2018; O’Brien et al, 2018)	2 (Hispanic; Trans-ethnic)
rs6837549	4	GC	4:71731104	2 (Hong et al, 2018; O’Brien et al, 2018)	2 (Hispanic; Trans-ethnic)

## Sheet: Table S8_GWAS-SNP by ancestry
Ancestry	All SNPs identified in specific ancestral group	Ancestry-specific SNPs - identified only in the specific ancestral group
African	rs4588 (GC) rs116788687 (HSPG2) rs143555701 (TNIK) rs116950775 (KIAA1644/LDOC1L) rs114001906 (FLJ31813) rs111955953 (-/ FTMT) rs117075918 (TBC1D16) rs146759773 (PRKD3) rs843005 (GC) rs222040 (GC) rs79666294 (KIF4B) rs1352846 (GC)	rs116788687 (HSPG2) rs143555701 (TNIK) rs116950775 (KIAA1644/LDOC1L) rs114001906 (FLJ31813) rs111955953 (-/ FTMT) rs117075918 (TBC1D16) rs146759773 (PRKD3) rs843005 (GC) rs222040 (GC) rs79666294 (KIF4B)
Hispanic/Latino	rs377687 (GC) rs56003670 (GC) rs3755967 (GC) rs1526692 (high LD with rs4588) (GC)	rs377687 (GC) rs56003670 (GC)
Middle Eastern	rs2298850 (GC) rs115651661 (CNTN3) rs536115678 (EBF1) chr21:43954055:C:T (AGPAT3) chr21:43790823:A:G (RRP1) rs550626115 (TPM1–AS) rs1014490316 (PHACTR3) rs11723621 (GC) rs4588 (GC)	rs2298850 (GC) rs115651661 (CNTN3) rs536115678 (EBF1) chr21:43954055:C:T (AGPAT3) chr21:43790823:A:G (RRP1) rs550626115 (TPM1–AS) rs1014490316 (PHACTR3)
South Asian	rs6048371 (FOXA2/SSTR4) rs2207173 (FOXA2/SSTR4)	rs6048371 (FOXA2/SSTR4) rs2207173 (FOXA2/SSTR4)
East Asian	rs11023332 (PDE3B) rs7041 (GC)	rs3831470 (NADSYN1) rs7041 (GC) rs3831470 (NADSYN1)

## Sheet: Table S9_SNP_clusters
cluster_id	gene	n_genes	n_snps
1	PEX10;RER1	2	2
2	PADI1	1	2
3	HSPG2	1	1
4	RP4-657M3.2	1	1
5	FOXO6	1	2
6	AKR1A1	1	1
7	PCSK9	1	1
8	DOCK7	1	2
9	CELSR2	1	1
10	ARNT	1	1
11	FLG;FLG-AS1;FLG-AS1, RP11-107M16.2;FLG-AS1,FLG;HDHD1P2	5	15
12	ADAR;ASH1L;FDPS	3	3
13	MTARC1	1	1
14	GALNT2	1	2
15	FLJ31813	1	1
16	MAT1A	1	1
17	GRID1	1	1
18	KIF20B	1	1
19	CYP26A1	1	1
20	CYP2R1;CYP2R1;PDE3B;PDE3B;PSMA1	5	30
21	PLEKHA7	1	2
22	RP11-867G23.13;TMEM151A	2	2
23	AP002387.1;DHCR7;FLJ42102;NADSYN1;NADSYN1/ DHCR7;NADSYN1;S100A11P3;SHANK2	8	13
24	DGAT2;RP11-21L23.4	2	3
25	APOA1-AS;ZNF259	2	2
26	POU2F3	1	1
27	SLCO1B1	1	1
28	FAM166AP9;R 5SP358	2	2
29	ANO6/ARID2	1	1
30	MDM1	1	1
31	AMDHD1;HAL	2	3
32	RMST	1	1
33	CUX2	1	1
34	HTR2A	1	1
35	MIR5007	1	1
36	RP11-562L8.1	1	1
37	SEC23A	1	1
38	DLK1	1	1
39	HERC2	1	1
40	ALDH1A2;ALDH1A2, LIPC	2	2
41	AC007950.2;TPM1?AS;USP3	3	3
42	PEAK1	1	1
43	MEF2A	1	1
44	BCAR4	1	2
45	PDILT	1	1
46	FBXL19	1	1
47	CETP	1	3
48	RP5-991G20.1	1	1
49	RP11-345M22.1, RP11-345M22.2	1	1
50	SDR42E1	1	1
51	URAHP	1	1
52	FAM134C	1	1
53	RP11-120M18.2	1	2
54	TBC1D16	1	1
55	DSG1	1	1
56	LIPG	1	1
57	RP11-795H16.2	1	1
58	SERPINB11	1	1
59	STAP2	1	1
60	LDLR	1	3
61	AC138430.4, TM6SF2;SUGP1;TM6SF2	3	3
62	NPHS1	1	1
63	APOC1;APOE	2	4
64	SULT2A1	1	3
65	KLK10	1	1
66	ZNF808;ZNF808, ZNF701	2	2
67	CNOT3	1	1
68	APOB;RP11-116D2.1;TDRD15	3	3
69	GCKR	1	2
70	PRKD3	1	1
71	LINC01122	1	1
72	EHBP1	1	1
73	NPAS2;NPAS2, AC092168.2	2	2
74	HTR5BP	1	1
75	CPS1	1	1
76	UGT1A gene cluster;UGT1A4	2	2
77	FOXA2/SSTR4	1	2
78	MAFB	1	1
79	BCAS1;CYP24A1;RP13-379L11.3	3	6
80	PHACTR3	1	1
81	NRIP1	1	1
82	AP000362.1	1	1
83	PLA2G3	1	1
84	SCUBE1	1	1
85	KIAA1644/LDOC1L	1	1
86	PPP6R2	1	1
87	AC144521.1	1	1
88	RHOA	1	1
89	CNTN3	1	1
90	CADM2	1	2
91	MRPL3;RNU6-232P	2	2
92	RP11-271K21.11;TFDP2	2	2
93	TNIK	1	1
94	DOK7	1	1
95	RP11-442P12.1	1	1
96	REST	1	1
97	RP11-1267H10.4;UGT2B29P;UGT2B7	3	4
98	GC;RP11-545L5.1	2	44
99	HSD17B11	1	2
100	ADH1A;RP11-696N14.1, ADH1A	2	2
101	SLC45A2	1	1
102	LINC00461	1	1
103	AC012603.1	1	1
104	TNFAIP8	1	1
105	-/FTMT	1	1
106	KIF4B	1	1
107	EBF1	1	1
108	RP1-209A6.1	1	1
109	LRRC16A	1	1
110	HLA-DQB1	1	1
111	RP11-325M4.2	1	1
112	RNU4-76P	1	1
113	MED23	1	2
114	D H11;DNAH11	2	2
115	ZNF680	1	1
116	VGF	1	1
117	LINC01004	1	2
118	COG5	1	2
119	EXOC4	1	1
120	RP11-115J16.1	1	1
121	GATA4	1	2
122	EBF2	1	2
123	CYP7A1	1	1
124	LINC00536	1	2
125	ABCA1	1	1
126	DNAH11	1	1
127	ABO	1	1
128	MAGED1	1	1

## Sheet: Table S10_unique LD pairs
Cluster id	Cluster type	SNP 1	SNP 2	LD (r-squared)
1	two variants	rs6698680	rs6671730	0.8571
2	two variants	rs3750296	rs35408430	0.9914
5	two variants	rs56044892	rs7522116	0.0422
8	two variants	rs2131925	rs2934744	NA
11	multiple variants	rs115045402	rs12123821	0.356
11	multiple variants	rs115045402	rs140371183	0
11	multiple variants	rs115045402	rs150597413	0
11	multiple variants	rs115045402	rs184958517	0
11	multiple variants	rs115045402	rs185433896	0
11	multiple variants	rs115045402	rs1933064	0.02
11	multiple variants	rs115045402	rs576242124	0.049
11	multiple variants	rs115045402	rs61816761	0
11	multiple variants	rs12123821	rs140371183	0
11	multiple variants	rs12123821	rs150597413	0
11	multiple variants	rs12123821	rs184958517	0
11	multiple variants	rs12123821	rs185433896	0
11	multiple variants	rs12123821	rs1933064	0.05
11	multiple variants	rs12123821	rs576242124	0.12
11	multiple variants	rs12123821	rs61816761	0
11	multiple variants	rs140371183	rs150597413	0
11	multiple variants	rs140371183	rs184958517	0.058
11	multiple variants	rs140371183	rs185433896	0
11	multiple variants	rs140371183	rs1933064	0.011
11	multiple variants	rs140371183	rs576242124	0
11	multiple variants	rs140371183	rs61816761	0.282
11	multiple variants	rs150597413	rs184958517	0
11	multiple variants	rs150597413	rs185433896	0
11	multiple variants	rs150597413	rs1933064	0.002
11	multiple variants	rs150597413	rs576242124	0
11	multiple variants	rs150597413	rs61816761	0
11	multiple variants	rs184958517	rs185433896	0
11	multiple variants	rs184958517	rs1933064	0.001
11	multiple variants	rs184958517	rs576242124	0
11	multiple variants	rs184958517	rs61816761	0.099
11	multiple variants	rs185433896	rs1933064	0.001
11	multiple variants	rs185433896	rs576242124	0
11	multiple variants	rs185433896	rs61816761	0
11	multiple variants	rs1933064	rs576242124	0.023
11	multiple variants	rs1933064	rs61816761	0.009
11	multiple variants	rs576242124	rs61816761	0
12	multiple variants	rs10908419	rs10908465	0.001
12	multiple variants	rs10908419	rs11264360	0.002
12	multiple variants	rs10908465	rs11264360	0.874
14	two variants	rs10127775	rs6672758	NA
20	multiple variants	rs1007392	rs10741657	0.444
20	multiple variants	rs1007392	rs10766188	0.686
20	multiple variants	rs1007392	rs10832218	0.042
20	multiple variants	rs1007392	rs10832289	0.992
20	multiple variants	rs1007392	rs11023203	0.336
20	multiple variants	rs1007392	rs11023227	0.569
20	multiple variants	rs1007392	rs11023332	0.953
20	multiple variants	rs1007392	rs116970203	0.019
20	multiple variants	rs1007392	rs117206369	0.001
20	multiple variants	rs1007392	rs117576073	0.014
20	multiple variants	rs1007392	rs117913124	0.019
20	multiple variants	rs1007392	rs12794714	0.902
20	multiple variants	rs1007392	rs148514005	0.003
20	multiple variants	rs1007392	rs150585703	0.001
20	multiple variants	rs1007392	rs187443664	0.001
20	multiple variants	rs1007392	rs188480917	0.004
20	multiple variants	rs1007392	rs191379475	0.002
20	multiple variants	rs1007392	rs1993116	0.464
20	multiple variants	rs1007392	rs201501563	0.708
20	multiple variants	rs1007392	rs554808052	0.001
20	multiple variants	rs1007392	rs571484036	0.001
20	multiple variants	rs1007392	rs577185477	0.009
20	multiple variants	rs10741657	rs10766188	0.289
20	multiple variants	rs10741657	rs10832218	0.062
20	multiple variants	rs10741657	rs10832289	0.437
20	multiple variants	rs10741657	rs11023203	0.127
20	multiple variants	rs10741657	rs11023227	0.243
20	multiple variants	rs10741657	rs11023332	0.402
20	multiple variants	rs10741657	rs116970203	0.015
20	multiple variants	rs10741657	rs117206369	0.002
20	multiple variants	rs10741657	rs117576073	0.028
20	multiple variants	rs10741657	rs117913124	0.015
20	multiple variants	rs10741657	rs12794714	0.498
20	multiple variants	rs10741657	rs148514005	0.002
20	multiple variants	rs10741657	rs150585703	0.001
20	multiple variants	rs10741657	rs187443664	0.002
20	multiple variants	rs10741657	rs188480917	0.001
20	multiple variants	rs10741657	rs191379475	0.003
20	multiple variants	rs10741657	rs1993116	0.963
20	multiple variants	rs10741657	rs201501563	0.388
20	multiple variants	rs10741657	rs554808052	0.001
20	multiple variants	rs10741657	rs571484036	0.001
20	multiple variants	rs10741657	rs577185477	0.007
20	multiple variants	rs10766188	rs10832218	0.048
20	multiple variants	rs10766188	rs10832289	0.68
20	multiple variants	rs10766188	rs11023203	0.39
20	multiple variants	rs10766188	rs11023227	0.663
20	multiple variants	rs10766188	rs11023332	0.652
20	multiple variants	rs10766188	rs116970203	0.015
20	multiple variants	rs10766188	rs117206369	0.001
20	multiple variants	rs10766188	rs117576073	0.011
20	multiple variants	rs10766188	rs117913124	0.015
20	multiple variants	rs10766188	rs12794714	0.607
20	multiple variants	rs10766188	rs148514005	0.002
20	multiple variants	rs10766188	rs150585703	0.002
20	multiple variants	rs10766188	rs187443664	0.001
20	multiple variants	rs10766188	rs188480917	0.003
20	multiple variants	rs10766188	rs191379475	0.001
20	multiple variants	rs10766188	rs1993116	0.304
20	multiple variants	rs10766188	rs201501563	0.513
20	multiple variants	rs10766188	rs554808052	0.001
20	multiple variants	rs10766188	rs571484036	0.002
20	multiple variants	rs10766188	rs577185477	0.007
20	multiple variants	rs10832218	rs10832289	0.044
20	multiple variants	rs10832218	rs11023203	0.015
20	multiple variants	rs10832218	rs11023227	0.027
20	multiple variants	rs10832218	rs11023332	0.038
20	multiple variants	rs10832218	rs116970203	0.003
20	multiple variants	rs10832218	rs117206369	0
20	multiple variants	rs10832218	rs117576073	0
20	multiple variants	rs10832218	rs117913124	0.003
20	multiple variants	rs10832218	rs12794714	0.059
20	multiple variants	rs10832218	rs148514005	0.005
20	multiple variants	rs10832218	rs150585703	0.001
20	multiple variants	rs10832218	rs187443664	0.001
20	multiple variants	rs10832218	rs188480917	0.001
20	multiple variants	rs10832218	rs191379475	0.002
20	multiple variants	rs10832218	rs1993116	0.054
20	multiple variants	rs10832218	rs201501563	0.038
20	multiple variants	rs10832218	rs554808052	0.001
20	multiple variants	rs10832218	rs571484036	0.001
20	multiple variants	rs10832218	rs577185477	0.011
20	multiple variants	rs10832289	rs11023203	0.332
20	multiple variants	rs10832289	rs11023227	0.564
20	multiple variants	rs10832289	rs11023332	0.945
20	multiple variants	rs10832289	rs116970203	0.019
20	multiple variants	rs10832289	rs117206369	0.001
20	multiple variants	rs10832289	rs117576073	0.014
20	multiple variants	rs10832289	rs117913124	0.019
20	multiple variants	rs10832289	rs12794714	0.894
20	multiple variants	rs10832289	rs148514005	0.003
20	multiple variants	rs10832289	rs150585703	0.001
20	multiple variants	rs10832289	rs187443664	0.001
20	multiple variants	rs10832289	rs188480917	0.004
20	multiple variants	rs10832289	rs191379475	0.002
20	multiple variants	rs10832289	rs1993116	0.457
20	multiple variants	rs10832289	rs201501563	0.702
20	multiple variants	rs10832289	rs554808052	0.001
20	multiple variants	rs10832289	rs571484036	0.001
20	multiple variants	rs10832289	rs577185477	0.01
20	multiple variants	rs11023203	rs11023227	0.653
20	multiple variants	rs11023203	rs11023332	0.313
20	multiple variants	rs11023203	rs116970203	0.009
20	multiple variants	rs11023203	rs117206369	0
20	multiple variants	rs11023203	rs117576073	0.001
20	multiple variants	rs11023203	rs117913124	0.009
20	multiple variants	rs11023203	rs12794714	0.286
20	multiple variants	rs11023203	rs148514005	0.002
20	multiple variants	rs11023203	rs150585703	0.001
20	multiple variants	rs11023203	rs187443664	0.001
20	multiple variants	rs11023203	rs188480917	0.001
20	multiple variants	rs11023203	rs191379475	0.001
20	multiple variants	rs11023203	rs1993116	0.137
20	multiple variants	rs11023203	rs201501563	0.252
20	multiple variants	rs11023203	rs554808052	0.001
20	multiple variants	rs11023203	rs571484036	0.002
20	multiple variants	rs11023203	rs577185477	0.007
20	multiple variants	rs11023227	rs11023332	0.537
20	multiple variants	rs11023227	rs116970203	0.01
20	multiple variants	rs11023227	rs117206369	0.001
20	multiple variants	rs11023227	rs117576073	0
20	multiple variants	rs11023227	rs117913124	0.01
20	multiple variants	rs11023227	rs12794714	0.503
20	multiple variants	rs11023227	rs148514005	0.003
20	multiple variants	rs11023227	rs150585703	0.002
20	multiple variants	rs11023227	rs187443664	0.001
20	multiple variants	rs11023227	rs188480917	0.001
20	multiple variants	rs11023227	rs191379475	0.001
20	multiple variants	rs11023227	rs1993116	0.258
20	multiple variants	rs11023227	rs201501563	0.444
20	multiple variants	rs11023227	rs554808052	0.001
20	multiple variants	rs11023227	rs571484036	0.002
20	multiple variants	rs11023227	rs577185477	0.008
20	multiple variants	rs11023332	rs116970203	0.02
20	multiple variants	rs11023332	rs117206369	0.001
20	multiple variants	rs11023332	rs117576073	0.014
20	multiple variants	rs11023332	rs117913124	0.02
20	multiple variants	rs11023332	rs12794714	0.857
20	multiple variants	rs11023332	rs148514005	0.003
20	multiple variants	rs11023332	rs150585703	0.001
20	multiple variants	rs11023332	rs187443664	0.001
20	multiple variants	rs11023332	rs188480917	0.004
20	multiple variants	rs11023332	rs191379475	0.002
20	multiple variants	rs11023332	rs1993116	0.422
20	multiple variants	rs11023332	rs201501563	0.673
20	multiple variants	rs11023332	rs554808052	0.001
20	multiple variants	rs11023332	rs571484036	0.001
20	multiple variants	rs11023332	rs577185477	0.01
20	multiple variants	rs116970203	rs117206369	0.012
20	multiple variants	rs116970203	rs117576073	0
20	multiple variants	rs116970203	rs117913124	1
20	multiple variants	rs116970203	rs12794714	0.02
20	multiple variants	rs116970203	rs148514005	0.163
20	multiple variants	rs116970203	rs150585703	0
20	multiple variants	rs116970203	rs187443664	0
20	multiple variants	rs116970203	rs188480917	0.129
20	multiple variants	rs116970203	rs191379475	0
20	multiple variants	rs116970203	rs1993116	0.015
20	multiple variants	rs116970203	rs201501563	0.015
20	multiple variants	rs116970203	rs554808052	0
20	multiple variants	rs116970203	rs571484036	0
20	multiple variants	rs116970203	rs577185477	0.494
20	multiple variants	rs117206369	rs117576073	0
20	multiple variants	rs117206369	rs117913124	0.012
20	multiple variants	rs117206369	rs12794714	0.001
20	multiple variants	rs117206369	rs148514005	0
20	multiple variants	rs117206369	rs150585703	0
20	multiple variants	rs117206369	rs187443664	0
20	multiple variants	rs117206369	rs188480917	0
20	multiple variants	rs117206369	rs191379475	0
20	multiple variants	rs117206369	rs1993116	0.002
20	multiple variants	rs117206369	rs201501563	0.001
20	multiple variants	rs117206369	rs554808052	0
20	multiple variants	rs117206369	rs571484036	0
20	multiple variants	rs117206369	rs577185477	0.026
20	multiple variants	rs117576073	rs117913124	0
20	multiple variants	rs117576073	rs12794714	0.014
20	multiple variants	rs117576073	rs148514005	0
20	multiple variants	rs117576073	rs150585703	0
20	multiple variants	rs117576073	rs187443664	0
20	multiple variants	rs117576073	rs188480917	0
20	multiple variants	rs117576073	rs191379475	0
20	multiple variants	rs117576073	rs1993116	0.027
20	multiple variants	rs117576073	rs201501563	0.011
20	multiple variants	rs117576073	rs554808052	0
20	multiple variants	rs117576073	rs571484036	0
20	multiple variants	rs117576073	rs577185477	0
20	multiple variants	rs117913124	rs12794714	0.02
20	multiple variants	rs117913124	rs148514005	0.163
20	multiple variants	rs117913124	rs150585703	0
20	multiple variants	rs117913124	rs187443664	0
20	multiple variants	rs117913124	rs188480917	0.129
20	multiple variants	rs117913124	rs191379475	0
20	multiple variants	rs117913124	rs1993116	0.015
20	multiple variants	rs117913124	rs201501563	0.015
20	multiple variants	rs117913124	rs554808052	0
20	multiple variants	rs117913124	rs571484036	0
20	multiple variants	rs117913124	rs577185477	0.494
20	multiple variants	rs12794714	rs148514005	0.003
20	multiple variants	rs12794714	rs150585703	0.001
20	multiple variants	rs12794714	rs187443664	0.001
20	multiple variants	rs12794714	rs188480917	0.004
20	multiple variants	rs12794714	rs191379475	0.002
20	multiple variants	rs12794714	rs1993116	0.512
20	multiple variants	rs12794714	rs201501563	0.772
20	multiple variants	rs12794714	rs554808052	0.001
20	multiple variants	rs12794714	rs571484036	0.001
20	multiple variants	rs12794714	rs577185477	0.01
20	multiple variants	rs148514005	rs150585703	0
20	multiple variants	rs148514005	rs187443664	0
20	multiple variants	rs148514005	rs188480917	0
20	multiple variants	rs148514005	rs191379475	0
20	multiple variants	rs148514005	rs1993116	0.003
20	multiple variants	rs148514005	rs201501563	0.003
20	multiple variants	rs148514005	rs554808052	0
20	multiple variants	rs148514005	rs571484036	0
20	multiple variants	rs148514005	rs577185477	0.185
20	multiple variants	rs150585703	rs187443664	0
20	multiple variants	rs150585703	rs188480917	0
20	multiple variants	rs150585703	rs191379475	0
20	multiple variants	rs150585703	rs1993116	0.001
20	multiple variants	rs150585703	rs201501563	0.002
20	multiple variants	rs150585703	rs554808052	0
20	multiple variants	rs150585703	rs571484036	0
20	multiple variants	rs150585703	rs577185477	0
20	multiple variants	rs187443664	rs188480917	0
20	multiple variants	rs187443664	rs191379475	0
20	multiple variants	rs187443664	rs1993116	0.002
20	multiple variants	rs187443664	rs201501563	0.001
20	multiple variants	rs187443664	rs554808052	0
20	multiple variants	rs187443664	rs571484036	0
20	multiple variants	rs187443664	rs577185477	0
20	multiple variants	rs188480917	rs191379475	0
20	multiple variants	rs188480917	rs1993116	0.001
20	multiple variants	rs188480917	rs201501563	0.003
20	multiple variants	rs188480917	rs554808052	0
20	multiple variants	rs188480917	rs571484036	0
20	multiple variants	rs188480917	rs577185477	0
20	multiple variants	rs191379475	rs1993116	0.003
20	multiple variants	rs191379475	rs201501563	0.001
20	multiple variants	rs191379475	rs554808052	0
20	multiple variants	rs191379475	rs571484036	0
20	multiple variants	rs191379475	rs577185477	0
20	multiple variants	rs1993116	rs201501563	0.399
20	multiple variants	rs1993116	rs554808052	0.001
20	multiple variants	rs1993116	rs571484036	0.001
20	multiple variants	rs1993116	rs577185477	0.008
20	multiple variants	rs201501563	rs554808052	0.001
20	multiple variants	rs201501563	rs571484036	0.002
20	multiple variants	rs201501563	rs577185477	0.008
20	multiple variants	rs554808052	rs571484036	0
20	multiple variants	rs554808052	rs577185477	0
20	multiple variants	rs571484036	rs577185477	0
21	two variants	rs574992951	rs567415847	NA
22	two variants	rs523583	rs61891388	0.9452
23	multiple variants	rs10898223	rs12785878	0.533
23	multiple variants	rs10898223	rs12798050	0.756
23	multiple variants	rs10898223	rs12803256	0.495
23	multiple variants	rs10898223	rs1660839	0.025
23	multiple variants	rs10898223	rs200454003	0.752
23	multiple variants	rs10898223	rs3829251	0.981
23	multiple variants	rs10898223	rs3831470	0.535
23	multiple variants	rs10898223	rs536006581	0
23	multiple variants	rs10898223	rs549940584	0.001
23	multiple variants	rs10898223	rs574615332	0
23	multiple variants	rs10898223	rs78168201	0.002
23	multiple variants	rs10898223	rs7938885	0.533
23	multiple variants	rs12785878	rs12798050	0.709
23	multiple variants	rs12785878	rs12803256	0.874
23	multiple variants	rs12785878	rs1660839	0.019
23	multiple variants	rs12785878	rs200454003	0.695
23	multiple variants	rs12785878	rs3829251	0.544
23	multiple variants	rs12785878	rs3831470	0.995
23	multiple variants	rs12785878	rs536006581	0.005
23	multiple variants	rs12785878	rs549940584	0.003
23	multiple variants	rs12785878	rs574615332	0
23	multiple variants	rs12785878	rs78168201	0.004
23	multiple variants	rs12785878	rs7938885	1
23	multiple variants	rs12798050	rs12803256	0.653
23	multiple variants	rs12798050	rs1660839	0.035
23	multiple variants	rs12798050	rs200454003	0.984
23	multiple variants	rs12798050	rs3829251	0.761
23	multiple variants	rs12798050	rs3831470	0.703
23	multiple variants	rs12798050	rs536006581	0.006
23	multiple variants	rs12798050	rs549940584	0.002
23	multiple variants	rs12798050	rs574615332	0
23	multiple variants	rs12798050	rs78168201	0.003
23	multiple variants	rs12798050	rs7938885	0.709
23	multiple variants	rs12803256	rs1660839	0.026
23	multiple variants	rs12803256	rs200454003	0.641
23	multiple variants	rs12803256	rs3829251	0.507
23	multiple variants	rs12803256	rs3831470	0.869
23	multiple variants	rs12803256	rs536006581	0.004
23	multiple variants	rs12803256	rs549940584	0.003
23	multiple variants	rs12803256	rs574615332	0
23	multiple variants	rs12803256	rs78168201	0.005
23	multiple variants	rs12803256	rs7938885	0.874
23	multiple variants	rs1660839	rs200454003	0.035
23	multiple variants	rs1660839	rs3829251	0.027
23	multiple variants	rs1660839	rs3831470	0.019
23	multiple variants	rs1660839	rs536006581	0.001
23	multiple variants	rs1660839	rs549940584	0.022
23	multiple variants	rs1660839	rs574615332	0.004
23	multiple variants	rs1660839	rs78168201	0
23	multiple variants	rs1660839	rs7938885	0.019
23	multiple variants	rs200454003	rs3829251	0.757
23	multiple variants	rs200454003	rs3831470	0.699
23	multiple variants	rs200454003	rs536006581	0.006
23	multiple variants	rs200454003	rs549940584	0.002
23	multiple variants	rs200454003	rs574615332	0
23	multiple variants	rs200454003	rs78168201	0.003
23	multiple variants	rs200454003	rs7938885	0.695
23	multiple variants	rs3829251	rs3831470	0.547
23	multiple variants	rs3829251	rs536006581	0
23	multiple variants	rs3829251	rs549940584	0.001
23	multiple variants	rs3829251	rs574615332	0
23	multiple variants	rs3829251	rs78168201	0.002
23	multiple variants	rs3829251	rs7938885	0.544
23	multiple variants	rs3831470	rs536006581	0.005
23	multiple variants	rs3831470	rs549940584	0.003
23	multiple variants	rs3831470	rs574615332	0
23	multiple variants	rs3831470	rs78168201	0.004
23	multiple variants	rs3831470	rs7938885	0.995
23	multiple variants	rs536006581	rs549940584	0
23	multiple variants	rs536006581	rs574615332	0
23	multiple variants	rs536006581	rs78168201	0
23	multiple variants	rs536006581	rs7938885	0.005
23	multiple variants	rs549940584	rs574615332	0.166
23	multiple variants	rs549940584	rs78168201	0.015
23	multiple variants	rs549940584	rs7938885	0.003
23	multiple variants	rs574615332	rs78168201	0
23	multiple variants	rs574615332	rs7938885	0
23	multiple variants	rs78168201	rs7938885	0.004
24	multiple variants	rs10793129	rs1149605	0.001
24	multiple variants	rs10793129	rs72997623	0.786
24	multiple variants	rs1149605	rs72997623	0.001
25	two variants	rs964184	rs613808	0.1992
28	two variants	rs11182428	rs9668081	0.8437
31	multiple variants	rs10745742	rs10859995	0.631
31	multiple variants	rs10745742	rs61937878	0.006
31	multiple variants	rs10859995	rs61937878	0.005
40	two variants	rs261291	rs1800588	0.0031
41	multiple variants	rs17765311	rs55829990	1
44	two variants	rs138385079	rs8063706	NA
47	multiple variants	rs11076175	rs17231506	0.1
47	multiple variants	rs11076175	rs1800775	0.223
47	multiple variants	rs17231506	rs1800775	0.431
53	two variants	rs2952289	rs2909218	1
60	multiple variants	rs10500209	rs142158911	0.001
60	multiple variants	rs10500209	rs73015021	0.001
60	multiple variants	rs142158911	rs73015021	0.99
61	multiple variants	rs187429064	rs58542926	0.001
63	multiple variants	rs1065853	rs157595	0.003
63	multiple variants	rs1065853	rs484195	0.003
63	multiple variants	rs1065853	rs7412	1
63	multiple variants	rs157595	rs484195	0.983
63	multiple variants	rs157595	rs7412	0.003
63	multiple variants	rs484195	rs7412	0.003
64	multiple variants	rs112285002	rs212100	0.752
66	two variants	rs8113404	rs8103262	0.9954
68	multiple variants	rs12997242	rs541041	0.162
68	multiple variants	rs12997242	rs7604788	0.024
68	multiple variants	rs541041	rs7604788	0.006
69	two variants	rs1260326	rs11127048	0.8057
73	two variants	rs6724965	rs3849374	0.7383
76	two variants	rs2012736	rs2011425	0.9207
77	two variants	rs6048371	rs2207173	0.9954
79	multiple variants	rs17216707	rs2585442	0.044
79	multiple variants	rs17216707	rs2762942	0.012
79	multiple variants	rs17216707	rs2762943	0
79	multiple variants	rs17216707	rs6123359	0.011
79	multiple variants	rs17216707	rs6127099	0.549
79	multiple variants	rs2585442	rs2762942	0.004
79	multiple variants	rs2585442	rs2762943	0.005
79	multiple variants	rs2585442	rs6123359	0
79	multiple variants	rs2585442	rs6127099	0.073
79	multiple variants	rs2762942	rs2762943	0.465
79	multiple variants	rs2762942	rs6123359	0.004
79	multiple variants	rs2762942	rs6127099	0.002
79	multiple variants	rs2762943	rs6123359	0.005
79	multiple variants	rs2762943	rs6127099	0.007
79	multiple variants	rs6123359	rs6127099	0.006
90	two variants	rs1972994	rs6782190	0.987
91	two variants	rs11458206	rs6438900	NA
92	two variants	rs9861009	rs6773343	0.652
97	multiple variants	rs35057908	rs7699711	0.012
98	multiple variants	rs113938679	rs1155563	0.022
98	multiple variants	rs113938679	rs11723621	0.021
98	multiple variants	rs113938679	rs1352844	0.001
98	multiple variants	rs113938679	rs1352846	0.021
98	multiple variants	rs113938679	rs1402155	0.019
98	multiple variants	rs113938679	rs143106299	0
98	multiple variants	rs113938679	rs145432346	0.005
98	multiple variants	rs113938679	rs1526692	0.011
98	multiple variants	rs113938679	rs17467825	0.021
98	multiple variants	rs113938679	rs17767445	0.002
98	multiple variants	rs113938679	rs184291421	0
98	multiple variants	rs113938679	rs186881826	0.002
98	multiple variants	rs113938679	rs186897112	0
98	multiple variants	rs113938679	rs2201124	0.016
98	multiple variants	rs113938679	rs222026	0.001
98	multiple variants	rs113938679	rs222040	0.01
98	multiple variants	rs113938679	rs2282679	0.021
98	multiple variants	rs113938679	rs2298850	0.023
98	multiple variants	rs113938679	rs3755967	0.021
98	multiple variants	rs113938679	rs3775150	0.013
98	multiple variants	rs113938679	rs377687	0.004
98	multiple variants	rs113938679	rs4588	0.021
98	multiple variants	rs113938679	rs529640451	0
98	multiple variants	rs113938679	rs56003670	0.016
98	multiple variants	rs113938679	rs560384646	0
98	multiple variants	rs113938679	rs564377207	0
98	multiple variants	rs113938679	rs6814839	0.005
98	multiple variants	rs113938679	rs6837549	0.007
98	multiple variants	rs113938679	rs7041	0.01
98	multiple variants	rs113938679	rs705117	0.001
98	multiple variants	rs113938679	rs705120	0.011
98	multiple variants	rs113938679	rs843005	0.01
98	multiple variants	rs1155563	rs11723621	0.782
98	multiple variants	rs1155563	rs1352844	0.049
98	multiple variants	rs1155563	rs1352846	0.782
98	multiple variants	rs1155563	rs1402155	0.297
98	multiple variants	rs1155563	rs143106299	0.011
98	multiple variants	rs1155563	rs145432346	0.034
98	multiple variants	rs1155563	rs1526692	0.223
98	multiple variants	rs1155563	rs17467825	0.774
98	multiple variants	rs1155563	rs17767445	0.007
98	multiple variants	rs1155563	rs184291421	0.003
98	multiple variants	rs1155563	rs186881826	0.01
98	multiple variants	rs1155563	rs186897112	0.003
98	multiple variants	rs1155563	rs2201124	0.35
98	multiple variants	rs1155563	rs222026	0.062
98	multiple variants	rs1155563	rs222040	0.369
98	multiple variants	rs1155563	rs2282679	0.773
98	multiple variants	rs1155563	rs2298850	0.732
98	multiple variants	rs1155563	rs3755967	0.778
98	multiple variants	rs1155563	rs3775150	0.581
98	multiple variants	rs1155563	rs377687	0.043
98	multiple variants	rs1155563	rs4588	0.787
98	multiple variants	rs1155563	rs529640451	0.003
98	multiple variants	rs1155563	rs56003670	0.346
98	multiple variants	rs1155563	rs560384646	0.014
98	multiple variants	rs1155563	rs564377207	0
98	multiple variants	rs1155563	rs6814839	0.132
98	multiple variants	rs1155563	rs6837549	0.125
98	multiple variants	rs1155563	rs7041	0.35
98	multiple variants	rs1155563	rs705117	0.055
98	multiple variants	rs1155563	rs705120	0.333
98	multiple variants	rs1155563	rs843005	0.369
98	multiple variants	rs11723621	rs1352844	0.039
98	multiple variants	rs11723621	rs1352846	0.989
98	multiple variants	rs11723621	rs1402155	0.222
98	multiple variants	rs11723621	rs143106299	0.011
98	multiple variants	rs11723621	rs145432346	0.027
98	multiple variants	rs11723621	rs1526692	0.297
98	multiple variants	rs11723621	rs17467825	0.989
98	multiple variants	rs11723621	rs17767445	0.003
98	multiple variants	rs11723621	rs184291421	0.003
98	multiple variants	rs11723621	rs186881826	0.004
98	multiple variants	rs11723621	rs186897112	0.003
98	multiple variants	rs11723621	rs2201124	0.464
98	multiple variants	rs11723621	rs222026	0.054
98	multiple variants	rs11723621	rs222040	0.488
98	multiple variants	rs11723621	rs2282679	0.989
98	multiple variants	rs11723621	rs2298850	0.947
98	multiple variants	rs11723621	rs3755967	0.995
98	multiple variants	rs11723621	rs3775150	0.445
98	multiple variants	rs11723621	rs377687	0.071
98	multiple variants	rs11723621	rs4588	0.995
98	multiple variants	rs11723621	rs529640451	0.003
98	multiple variants	rs11723621	rs56003670	0.458
98	multiple variants	rs11723621	rs560384646	0.014
98	multiple variants	rs11723621	rs564377207	0
98	multiple variants	rs11723621	rs6814839	0.099
98	multiple variants	rs11723621	rs6837549	0.18
98	multiple variants	rs11723621	rs7041	0.458
98	multiple variants	rs11723621	rs705117	0.066
98	multiple variants	rs11723621	rs705120	0.441
98	multiple variants	rs11723621	rs843005	0.488
98	multiple variants	rs1352844	rs1352846	0.039
98	multiple variants	rs1352844	rs1402155	0.053
98	multiple variants	rs1352844	rs143106299	0.001
98	multiple variants	rs1352844	rs145432346	0.002
98	multiple variants	rs1352844	rs1526692	0.015
98	multiple variants	rs1352844	rs17467825	0.039
98	multiple variants	rs1352844	rs17767445	0.035
98	multiple variants	rs1352844	rs184291421	0
98	multiple variants	rs1352844	rs186881826	0.031
98	multiple variants	rs1352844	rs186897112	0
98	multiple variants	rs1352844	rs2201124	0.039
98	multiple variants	rs1352844	rs222026	0.303
98	multiple variants	rs1352844	rs222040	0.078
98	multiple variants	rs1352844	rs2282679	0.039
98	multiple variants	rs1352844	rs2298850	0.036
98	multiple variants	rs1352844	rs3755967	0.039
98	multiple variants	rs1352844	rs3775150	0.05
98	multiple variants	rs1352844	rs377687	0
98	multiple variants	rs1352844	rs4588	0.039
98	multiple variants	rs1352844	rs529640451	0
98	multiple variants	rs1352844	rs56003670	0.036
98	multiple variants	rs1352844	rs560384646	0.001
98	multiple variants	rs1352844	rs564377207	0.006
98	multiple variants	rs1352844	rs6814839	0.009
98	multiple variants	rs1352844	rs6837549	0.003
98	multiple variants	rs1352844	rs7041	0.084
98	multiple variants	rs1352844	rs705117	0.023
98	multiple variants	rs1352844	rs705120	0.074
98	multiple variants	rs1352844	rs843005	0.078
98	multiple variants	rs1352846	rs1402155	0.217
98	multiple variants	rs1352846	rs143106299	0.011
98	multiple variants	rs1352846	rs145432346	0.03
98	multiple variants	rs1352846	rs1526692	0.297
98	multiple variants	rs1352846	rs17467825	0.979
98	multiple variants	rs1352846	rs17767445	0.002
98	multiple variants	rs1352846	rs184291421	0.003
98	multiple variants	rs1352846	rs186881826	0.004
98	multiple variants	rs1352846	rs186897112	0.003
98	multiple variants	rs1352846	rs2201124	0.457
98	multiple variants	rs1352846	rs222026	0.054
98	multiple variants	rs1352846	rs222040	0.488
98	multiple variants	rs1352846	rs2282679	0.979
98	multiple variants	rs1352846	rs2298850	0.937
98	multiple variants	rs1352846	rs3755967	0.984
98	multiple variants	rs1352846	rs3775150	0.445
98	multiple variants	rs1352846	rs377687	0.071
98	multiple variants	rs1352846	rs4588	0.995
98	multiple variants	rs1352846	rs529640451	0.003
98	multiple variants	rs1352846	rs56003670	0.452
98	multiple variants	rs1352846	rs560384646	0.014
98	multiple variants	rs1352846	rs564377207	0
98	multiple variants	rs1352846	rs6814839	0.099
98	multiple variants	rs1352846	rs6837549	0.18
98	multiple variants	rs1352846	rs7041	0.458
98	multiple variants	rs1352846	rs705117	0.062
98	multiple variants	rs1352846	rs705120	0.441
98	multiple variants	rs1352846	rs843005	0.488
98	multiple variants	rs1402155	rs143106299	0.016
98	multiple variants	rs1402155	rs145432346	0.006
98	multiple variants	rs1402155	rs1526692	0.027
98	multiple variants	rs1402155	rs17467825	0.218
98	multiple variants	rs1402155	rs17767445	0.111
98	multiple variants	rs1402155	rs184291421	0.003
98	multiple variants	rs1402155	rs186881826	0.086
98	multiple variants	rs1402155	rs186897112	0.003
98	multiple variants	rs1402155	rs2201124	0.059
98	multiple variants	rs1402155	rs222026	0.031
98	multiple variants	rs1402155	rs222040	0.087
98	multiple variants	rs1402155	rs2282679	0.222
98	multiple variants	rs1402155	rs2298850	0.197
98	multiple variants	rs1402155	rs3755967	0.22
98	multiple variants	rs1402155	rs3775150	0.172
98	multiple variants	rs1402155	rs377687	0.025
98	multiple variants	rs1402155	rs4588	0.22
98	multiple variants	rs1402155	rs529640451	0.003
98	multiple variants	rs1402155	rs56003670	0.062
98	multiple variants	rs1402155	rs560384646	0.003
98	multiple variants	rs1402155	rs564377207	0
98	multiple variants	rs1402155	rs6814839	0.204
98	multiple variants	rs1402155	rs6837549	0.009
98	multiple variants	rs1402155	rs7041	0.103
98	multiple variants	rs1402155	rs705117	0.018
98	multiple variants	rs1402155	rs705120	0.073
98	multiple variants	rs1402155	rs843005	0.087
98	multiple variants	rs143106299	rs145432346	0
98	multiple variants	rs143106299	rs1526692	0.005
98	multiple variants	rs143106299	rs17467825	0.011
98	multiple variants	rs143106299	rs17767445	0.002
98	multiple variants	rs143106299	rs184291421	0.166
98	multiple variants	rs143106299	rs186881826	0.002
98	multiple variants	rs143106299	rs186897112	0
98	multiple variants	rs143106299	rs2201124	0.008
98	multiple variants	rs143106299	rs222026	0.001
98	multiple variants	rs143106299	rs222040	0.005
98	multiple variants	rs143106299	rs2282679	0.011
98	multiple variants	rs143106299	rs2298850	0.012
98	multiple variants	rs143106299	rs3755967	0.011
98	multiple variants	rs143106299	rs3775150	0.006
98	multiple variants	rs143106299	rs377687	0.001
98	multiple variants	rs143106299	rs4588	0.011
98	multiple variants	rs143106299	rs529640451	0
98	multiple variants	rs143106299	rs56003670	0.008
98	multiple variants	rs143106299	rs560384646	0
98	multiple variants	rs143106299	rs564377207	0
98	multiple variants	rs143106299	rs6814839	0.08
98	multiple variants	rs143106299	rs6837549	0.003
98	multiple variants	rs143106299	rs7041	0.004
98	multiple variants	rs143106299	rs705117	0.001
98	multiple variants	rs143106299	rs705120	0.005
98	multiple variants	rs143106299	rs843005	0.005
98	multiple variants	rs145432346	rs1526692	0.111
98	multiple variants	rs145432346	rs17467825	0.026
98	multiple variants	rs145432346	rs17767445	0.007
98	multiple variants	rs145432346	rs184291421	0
98	multiple variants	rs145432346	rs186881826	0.009
98	multiple variants	rs145432346	rs186897112	0
98	multiple variants	rs145432346	rs2201124	0.06
98	multiple variants	rs145432346	rs222026	0
98	multiple variants	rs145432346	rs222040	0.035
98	multiple variants	rs145432346	rs2282679	0.027
98	multiple variants	rs145432346	rs2298850	0.027
98	multiple variants	rs145432346	rs3755967	0.027
98	multiple variants	rs145432346	rs3775150	0.039
98	multiple variants	rs145432346	rs377687	0.039
98	multiple variants	rs145432346	rs4588	0.03
98	multiple variants	rs145432346	rs529640451	0
98	multiple variants	rs145432346	rs56003670	0.059
98	multiple variants	rs145432346	rs560384646	0.001
98	multiple variants	rs145432346	rs564377207	0
98	multiple variants	rs145432346	rs6814839	0.006
98	multiple variants	rs145432346	rs6837549	0.074
98	multiple variants	rs145432346	rs7041	0.034
98	multiple variants	rs145432346	rs705117	0.003
98	multiple variants	rs145432346	rs705120	0.035
98	multiple variants	rs145432346	rs843005	0.035
98	multiple variants	rs1526692	rs17467825	0.302
98	multiple variants	rs1526692	rs17767445	0.036
98	multiple variants	rs1526692	rs184291421	0.002
98	multiple variants	rs1526692	rs186881826	0.043
98	multiple variants	rs1526692	rs186897112	0.002
98	multiple variants	rs1526692	rs2201124	0.674
98	multiple variants	rs1526692	rs222026	0.005
98	multiple variants	rs1526692	rs222040	0.306
98	multiple variants	rs1526692	rs2282679	0.297
98	multiple variants	rs1526692	rs2298850	0.279
98	multiple variants	rs1526692	rs3755967	0.3
98	multiple variants	rs1526692	rs3775150	0.281
98	multiple variants	rs1526692	rs377687	0.333
98	multiple variants	rs1526692	rs4588	0.3
98	multiple variants	rs1526692	rs529640451	0.002
98	multiple variants	rs1526692	rs56003670	0.68
98	multiple variants	rs1526692	rs560384646	0.007
98	multiple variants	rs1526692	rs564377207	0.001
98	multiple variants	rs1526692	rs6814839	0.043
98	multiple variants	rs1526692	rs6837549	0.659
98	multiple variants	rs1526692	rs7041	0.312
98	multiple variants	rs1526692	rs705117	0.013
98	multiple variants	rs1526692	rs705120	0.28
98	multiple variants	rs1526692	rs843005	0.306
98	multiple variants	rs17467825	rs17767445	0.002
98	multiple variants	rs17467825	rs184291421	0.003
98	multiple variants	rs17467825	rs186881826	0.004
98	multiple variants	rs17467825	rs186897112	0.003
98	multiple variants	rs17467825	rs2201124	0.471
98	multiple variants	rs17467825	rs222026	0.052
98	multiple variants	rs17467825	rs222040	0.486
98	multiple variants	rs17467825	rs2282679	0.989
98	multiple variants	rs17467825	rs2298850	0.937
98	multiple variants	rs17467825	rs3755967	0.995
98	multiple variants	rs17467825	rs3775150	0.438
98	multiple variants	rs17467825	rs377687	0.072
98	multiple variants	rs17467825	rs4588	0.984
98	multiple variants	rs17467825	rs529640451	0.003
98	multiple variants	rs17467825	rs56003670	0.465
98	multiple variants	rs17467825	rs560384646	0.014
98	multiple variants	rs17467825	rs564377207	0
98	multiple variants	rs17467825	rs6814839	0.098
98	multiple variants	rs17467825	rs6837549	0.183
98	multiple variants	rs17467825	rs7041	0.457
98	multiple variants	rs17467825	rs705117	0.066
98	multiple variants	rs17467825	rs705120	0.44
98	multiple variants	rs17467825	rs843005	0.486
98	multiple variants	rs17767445	rs184291421	0
98	multiple variants	rs17767445	rs186881826	0.83
98	multiple variants	rs17767445	rs186897112	0
98	multiple variants	rs17767445	rs2201124	0.011
98	multiple variants	rs17767445	rs222026	0.03
98	multiple variants	rs17767445	rs222040	0.01
98	multiple variants	rs17767445	rs2282679	0.003
98	multiple variants	rs17767445	rs2298850	0.002
98	multiple variants	rs17767445	rs3755967	0.003
98	multiple variants	rs17767445	rs3775150	0.034
98	multiple variants	rs17767445	rs377687	0.043
98	multiple variants	rs17767445	rs4588	0.002
98	multiple variants	rs17767445	rs529640451	0
98	multiple variants	rs17767445	rs56003670	0.013
98	multiple variants	rs17767445	rs560384646	0
98	multiple variants	rs17767445	rs564377207	0
98	multiple variants	rs17767445	rs6814839	0.023
98	multiple variants	rs17767445	rs6837549	0.007
98	multiple variants	rs17767445	rs7041	0.014
98	multiple variants	rs17767445	rs705117	0.008
98	multiple variants	rs17767445	rs705120	0.008
98	multiple variants	rs17767445	rs843005	0.01
98	multiple variants	rs184291421	rs186881826	0
98	multiple variants	rs184291421	rs186897112	0
98	multiple variants	rs184291421	rs2201124	0.002
98	multiple variants	rs184291421	rs222026	0
98	multiple variants	rs184291421	rs222040	0.001
98	multiple variants	rs184291421	rs2282679	0.003
98	multiple variants	rs184291421	rs2298850	0.003
98	multiple variants	rs184291421	rs3755967	0.003
98	multiple variants	rs184291421	rs3775150	0.002
98	multiple variants	rs184291421	rs377687	0.001
98	multiple variants	rs184291421	rs4588	0.003
98	multiple variants	rs184291421	rs529640451	0
98	multiple variants	rs184291421	rs56003670	0.002
98	multiple variants	rs184291421	rs560384646	0
98	multiple variants	rs184291421	rs564377207	0
98	multiple variants	rs184291421	rs6814839	0.013
98	multiple variants	rs184291421	rs6837549	0.001
98	multiple variants	rs184291421	rs7041	0.001
98	multiple variants	rs184291421	rs705117	0
98	multiple variants	rs184291421	rs705120	0.002
98	multiple variants	rs184291421	rs843005	0.001
98	multiple variants	rs186881826	rs186897112	0
98	multiple variants	rs186881826	rs2201124	0.014
98	multiple variants	rs186881826	rs222026	0.012
98	multiple variants	rs186881826	rs222040	0.013
98	multiple variants	rs186881826	rs2282679	0.005
98	multiple variants	rs186881826	rs2298850	0.003
98	multiple variants	rs186881826	rs3755967	0.005
98	multiple variants	rs186881826	rs3775150	0.022
98	multiple variants	rs186881826	rs377687	0.044
98	multiple variants	rs186881826	rs4588	0.005
98	multiple variants	rs186881826	rs529640451	0
98	multiple variants	rs186881826	rs56003670	0.015
98	multiple variants	rs186881826	rs560384646	0
98	multiple variants	rs186881826	rs564377207	0
98	multiple variants	rs186881826	rs6814839	0.023
98	multiple variants	rs186881826	rs6837549	0.008
98	multiple variants	rs186881826	rs7041	0.013
98	multiple variants	rs186881826	rs705117	0.008
98	multiple variants	rs186881826	rs705120	0.01
98	multiple variants	rs186881826	rs843005	0.013
98	multiple variants	rs186897112	rs2201124	0.002
98	multiple variants	rs186897112	rs222026	0
98	multiple variants	rs186897112	rs222040	0.001
98	multiple variants	rs186897112	rs2282679	0.003
98	multiple variants	rs186897112	rs2298850	0.003
98	multiple variants	rs186897112	rs3755967	0.003
98	multiple variants	rs186897112	rs3775150	0.002
98	multiple variants	rs186897112	rs377687	0.001
98	multiple variants	rs186897112	rs4588	0.003
98	multiple variants	rs186897112	rs529640451	0
98	multiple variants	rs186897112	rs56003670	0.002
98	multiple variants	rs186897112	rs560384646	0
98	multiple variants	rs186897112	rs564377207	0
98	multiple variants	rs186897112	rs6814839	0.013
98	multiple variants	rs186897112	rs6837549	0.001
98	multiple variants	rs186897112	rs7041	0.001
98	multiple variants	rs186897112	rs705117	0
98	multiple variants	rs186897112	rs705120	0.002
98	multiple variants	rs186897112	rs843005	0.001
98	multiple variants	rs2201124	rs222026	0.024
98	multiple variants	rs2201124	rs222040	0.172
98	multiple variants	rs2201124	rs2282679	0.464
98	multiple variants	rs2201124	rs2298850	0.435
98	multiple variants	rs2201124	rs3755967	0.467
98	multiple variants	rs2201124	rs3775150	0.466
98	multiple variants	rs2201124	rs377687	0.225
98	multiple variants	rs2201124	rs4588	0.46
98	multiple variants	rs2201124	rs529640451	0.002
98	multiple variants	rs2201124	rs56003670	0.981
98	multiple variants	rs2201124	rs560384646	0.01
98	multiple variants	rs2201124	rs564377207	0
98	multiple variants	rs2201124	rs6814839	0.066
98	multiple variants	rs2201124	rs6837549	0.453
98	multiple variants	rs2201124	rs7041	0.176
98	multiple variants	rs2201124	rs705117	0.055
98	multiple variants	rs2201124	rs705120	0.147
98	multiple variants	rs2201124	rs843005	0.172
98	multiple variants	rs222026	rs222040	0
98	multiple variants	rs222026	rs2282679	0.051
98	multiple variants	rs222026	rs2298850	0.051
98	multiple variants	rs222026	rs3755967	0.052
98	multiple variants	rs222026	rs3775150	0.084
98	multiple variants	rs222026	rs377687	0.066
98	multiple variants	rs222026	rs4588	0.054
98	multiple variants	rs222026	rs529640451	0
98	multiple variants	rs222026	rs56003670	0.022
98	multiple variants	rs222026	rs560384646	0
98	multiple variants	rs222026	rs564377207	0
98	multiple variants	rs222026	rs6814839	0.012
98	multiple variants	rs222026	rs6837549	0.067
98	multiple variants	rs222026	rs7041	0
98	multiple variants	rs222026	rs705117	0.05
98	multiple variants	rs222026	rs705120	0
98	multiple variants	rs222026	rs843005	0
98	multiple variants	rs222040	rs2282679	0.488
98	multiple variants	rs222040	rs2298850	0.462
98	multiple variants	rs222040	rs3755967	0.49
98	multiple variants	rs222040	rs3775150	0.169
98	multiple variants	rs222040	rs377687	0.207
98	multiple variants	rs222040	rs4588	0.49
98	multiple variants	rs222040	rs529640451	0.001
98	multiple variants	rs222040	rs56003670	0.168
98	multiple variants	rs222040	rs560384646	0.01
98	multiple variants	rs222040	rs564377207	0.001
98	multiple variants	rs222040	rs6814839	0.036
98	multiple variants	rs222040	rs6837549	0.456
98	multiple variants	rs222040	rs7041	0.94
98	multiple variants	rs222040	rs705117	0.226
98	multiple variants	rs222040	rs705120	0.951
98	multiple variants	rs222040	rs843005	1
98	multiple variants	rs2282679	rs2298850	0.937
98	multiple variants	rs2282679	rs3755967	0.995
98	multiple variants	rs2282679	rs3775150	0.438
98	multiple variants	rs2282679	rs377687	0.071
98	multiple variants	rs2282679	rs4588	0.984
98	multiple variants	rs2282679	rs529640451	0.003
98	multiple variants	rs2282679	rs56003670	0.458
98	multiple variants	rs2282679	rs560384646	0.014
98	multiple variants	rs2282679	rs564377207	0
98	multiple variants	rs2282679	rs6814839	0.099
98	multiple variants	rs2282679	rs6837549	0.18
98	multiple variants	rs2282679	rs7041	0.458
98	multiple variants	rs2282679	rs705117	0.066
98	multiple variants	rs2282679	rs705120	0.441
98	multiple variants	rs2282679	rs843005	0.488
98	multiple variants	rs2298850	rs3755967	0.942
98	multiple variants	rs2298850	rs3775150	0.415
98	multiple variants	rs2298850	rs377687	0.064
98	multiple variants	rs2298850	rs4588	0.942
98	multiple variants	rs2298850	rs529640451	0.003
98	multiple variants	rs2298850	rs56003670	0.43
98	multiple variants	rs2298850	rs560384646	0.015
98	multiple variants	rs2298850	rs564377207	0
98	multiple variants	rs2298850	rs6814839	0.1
98	multiple variants	rs2298850	rs6837549	0.165
98	multiple variants	rs2298850	rs7041	0.434
98	multiple variants	rs2298850	rs705117	0.062
98	multiple variants	rs2298850	rs705120	0.479
98	multiple variants	rs2298850	rs843005	0.462
98	multiple variants	rs3755967	rs3775150	0.441
98	multiple variants	rs3755967	rs377687	0.071
98	multiple variants	rs3755967	rs4588	0.989
98	multiple variants	rs3755967	rs529640451	0.003
98	multiple variants	rs3755967	rs56003670	0.462
98	multiple variants	rs3755967	rs560384646	0.014
98	multiple variants	rs3755967	rs564377207	0
98	multiple variants	rs3755967	rs6814839	0.099
98	multiple variants	rs3755967	rs6837549	0.182
98	multiple variants	rs3755967	rs7041	0.461
98	multiple variants	rs3755967	rs705117	0.066
98	multiple variants	rs3755967	rs705120	0.443
98	multiple variants	rs3755967	rs843005	0.49
98	multiple variants	rs3775150	rs377687	0.097
98	multiple variants	rs3775150	rs4588	0.448
98	multiple variants	rs3775150	rs529640451	0.002
98	multiple variants	rs3775150	rs56003670	0.46
98	multiple variants	rs3775150	rs560384646	0.004
98	multiple variants	rs3775150	rs564377207	0.001
98	multiple variants	rs3775150	rs6814839	0.072
98	multiple variants	rs3775150	rs6837549	0.18
98	multiple variants	rs3775150	rs7041	0.163
98	multiple variants	rs3775150	rs705117	0.062
98	multiple variants	rs3775150	rs705120	0.15
98	multiple variants	rs3775150	rs843005	0.169
98	multiple variants	rs377687	rs4588	0.071
98	multiple variants	rs377687	rs529640451	0.001
98	multiple variants	rs377687	rs56003670	0.227
98	multiple variants	rs377687	rs560384646	0.004
98	multiple variants	rs377687	rs564377207	0.002
98	multiple variants	rs377687	rs6814839	0.012
98	multiple variants	rs377687	rs6837549	0.496
98	multiple variants	rs377687	rs7041	0.198
98	multiple variants	rs377687	rs705117	0.085
98	multiple variants	rs377687	rs705120	0.193
98	multiple variants	rs377687	rs843005	0.207
98	multiple variants	rs4588	rs529640451	0.003
98	multiple variants	rs4588	rs56003670	0.455
98	multiple variants	rs4588	rs560384646	0.014
98	multiple variants	rs4588	rs564377207	0
98	multiple variants	rs4588	rs6814839	0.099
98	multiple variants	rs4588	rs6837549	0.182
98	multiple variants	rs4588	rs7041	0.461
98	multiple variants	rs4588	rs705117	0.063
98	multiple variants	rs4588	rs705120	0.443
98	multiple variants	rs4588	rs843005	0.49
98	multiple variants	rs529640451	rs56003670	0.002
98	multiple variants	rs529640451	rs560384646	0
98	multiple variants	rs529640451	rs564377207	0
98	multiple variants	rs529640451	rs6814839	0
98	multiple variants	rs529640451	rs6837549	0.001
98	multiple variants	rs529640451	rs7041	0.001
98	multiple variants	rs529640451	rs705117	0
98	multiple variants	rs529640451	rs705120	0.002
98	multiple variants	rs529640451	rs843005	0.001
98	multiple variants	rs56003670	rs560384646	0.01
98	multiple variants	rs56003670	rs564377207	0
98	multiple variants	rs56003670	rs6814839	0.065
98	multiple variants	rs56003670	rs6837549	0.446
98	multiple variants	rs56003670	rs7041	0.179
98	multiple variants	rs56003670	rs705117	0.05
98	multiple variants	rs56003670	rs705120	0.144
98	multiple variants	rs56003670	rs843005	0.168
98	multiple variants	rs560384646	rs564377207	0
98	multiple variants	rs560384646	rs6814839	0.005
98	multiple variants	rs560384646	rs6837549	0.007
98	multiple variants	rs560384646	rs7041	0.01
98	multiple variants	rs560384646	rs705117	0
98	multiple variants	rs560384646	rs705120	0.011
98	multiple variants	rs560384646	rs843005	0.01
98	multiple variants	rs564377207	rs6814839	0
98	multiple variants	rs564377207	rs6837549	0.001
98	multiple variants	rs564377207	rs7041	0.001
98	multiple variants	rs564377207	rs705117	0
98	multiple variants	rs564377207	rs705120	0.001
98	multiple variants	rs564377207	rs843005	0.001
98	multiple variants	rs6814839	rs6837549	0.022
98	multiple variants	rs6814839	rs7041	0.045
98	multiple variants	rs6814839	rs705117	0.006
98	multiple variants	rs6814839	rs705120	0.036
98	multiple variants	rs6814839	rs843005	0.036
98	multiple variants	rs6837549	rs7041	0.444
98	multiple variants	rs6837549	rs705117	0.159
98	multiple variants	rs6837549	rs705120	0.427
98	multiple variants	rs6837549	rs843005	0.456
98	multiple variants	rs7041	rs705117	0.275
98	multiple variants	rs7041	rs705120	0.894
98	multiple variants	rs7041	rs843005	0.94
98	multiple variants	rs705117	rs705120	0.234
98	multiple variants	rs705117	rs843005	0.226
98	multiple variants	rs705120	rs843005	0.951
99	two variants	rs58073039	rs11732896	1
100	two variants	rs28364331	rs1229984	0.0003
113	two variants	rs2248551	rs3822868	0.9083
114	two variants	rs111529171	rs10085881	0.6457
117	two variants	rs1011468	rs6966728	1
118	two variants	rs1858889	rs139183279	NA
121	two variants	rs804281	rs804280	0.9919
122	two variants	rs34726834	rs28692966	0.9899
124	two variants	rs7828742	rs12056768	0.8451

[truncated: 3 more sheets: Table S11_SNP LD groups, Table S12_high LD groups, Table_S13_PRISMA Checklist]
